# Supplementary material for: Characteristics of Hospital Workers Using a Wellbeing Center Implemented During the COVID-19 Pandemic to Prevent the Emotional Impacts of the Crisis
Source: Front Public Health. 2022 Jul 4;10:913126. doi: 10.3389/fpubh.2022.913126 (PMC9289445; doi:10.3389/fpubh.2022.913126)
Supplement: Supplementary file 2 [file Table_2.XLSX]

## Sheet: EMOCOV_BDD_AFS_12022021
ID	result_pcl	stress	result_anxiete	anxiete	result_depression	depression	affectation	patient_covid	anxieux	anxieux_pour_qui	contamination_proche	covid	peur_contamination	cellule_psycho	cellule_psycho_benefice	lieu_travail	bulle	bulle_pratique	bulle_benefice	bien_au_travail	PCL_souvenirs	PCL_reves	PCL_reproduction	PCL_bouleverse	PCL_react_physique	PCL_eviter_parler	PCL_eviter_situation	PCL_difficulte_souvenir	PCL_perte_interet	PCL_distant	PCL_anesthesie_emotionnelle	PCL_avenir_raccourci	PCL_difficulte_sommeil	PCL_irritable	PCL_concentration	PCL_defensive	PCL_enerve_sursaut	HAD_tendu	HAD_peur	HAD_souci	HAD_decontracte	HAD_angoisse	HAD_bougeotte	HAD_panique	HAD_plaisir_comme_avt	HAD_rire	HAD_bonne_humeur	HAD_fonctionner_ralenti	HAD_apparence_desinteret
1	18	0	1	0	0	0	autre;	Jamais / Rarement	Non	NA	Non	Non	Non	Non	NA	St-Jo	Non	NA	NA	Oui	2	1	1	1	1	1	1	1	1	1	1	1	1	1	1	1	1	1	0	0	0	0	0	0	0	0	0	0	0
2	17	0	4	0	1	0	dans une unité Covid;	Jamais / Rarement	Oui	Pour les autres;	Non	Oui	Non	Non	NA	St-Jo	Non	NA	NA	Oui	1	1	1	1	1	1	1	1	1	1	1	1	1	1	1	1	1	0	0	2	2	0	0	0	0	0	0	1	0
3	25	0	11	1	9	1	dans une unité non-Covid;	Jamais / Rarement	Oui	Pour moi;Pour ma famille;Dans mon travail;	Oui	Oui	Oui	Non	NA	St-Jo	Oui	Fauteuil relaxant;Pause détente;Sieste avec MusicCare;	Très bénéfique	Oui	4	3	2	1	1	2	1	1	1	1	1	1	1	1	1	1	2	2	1	3	2	0	2	1	0	0	2	2	2
4	19	0	8	1	0	0	dans une unité non-Covid;	Jamais / Rarement	Oui	Pour ma famille;	Oui	Oui	Non	Non	NA	St-Jo	Non	NA	NA	Oui	1	1	1	3	1	1	1	1	1	1	1	1	1	1	1	1	1	1	1	2	2	1	1	0	0	0	0	0	0
5	22	0	7	0	0	0	autre;	Jamais / Rarement	Non	NA	Oui	Oui	Oui	Non	NA	St-Jo	Oui	Kinésithérapie (thérapie manuelle);Fauteuil relaxant;Pause détente;	Très bénéfique	Oui	2	1	1	3	1	1	1	1	1	1	1	2	2	1	1	1	1	1	1	1	1	1	1	1	0	0	0	0	0
6	17	0	2	0	5	0	dans une unité non-Covid;	Jamais / Rarement	Oui	Pour moi;Pour ma famille;Dans mon travail;	Oui	Non	Non	Non	NA	St-Jo	Non	NA	NA	Oui	1	1	1	1	1	1	1	1	1	1	1	1	1	1	1	1	1	1	0	0	1	0	0	0	0	0	1	0	1
7	20	0	7	0	1	0	en travail à distance;	Régulièrement / Fréquemment	Oui	Pour ma famille;Dans mon travail;	Oui	Oui	Non	Non	NA	St-Jo	Non	NA	NA	Oui	2	1	1	1	1	1	1	1	1	1	1	1	2	2	1	1	1	1	0	1	2	1	2	0	0	0	0	1	0
8	17	0	7	0	1	0	autre;	Jamais / Rarement	Non	NA	Oui	Oui	Oui	Non	NA	St-Jo	Non	NA	NA	Oui	1	1	1	1	1	1	1	1	1	1	1	1	1	1	1	1	1	1	0	1	1	1	2	1	0	0	0	1	0
9	18	0	3	0	2	0	dans une unité non-Covid;	Jamais / Rarement	Non	NA	Oui	Non	Oui	Non	NA	St-Jo	Non	NA	NA	Oui	1	1	1	1	1	1	1	1	1	1	1	1	2	1	1	1	1	1	0	0	1	0	1	0	0	0	1	1	0
10	25	0	7	0	10	1	en travail à distance;	Jamais / Rarement	Non	NA	Oui	Oui	Oui	Non	NA	St-Jo	Non	NA	NA	Oui	1	1	1	1	1	2	1	1	2	3	2	1	1	2	2	2	1	1	0	3	2	0	1	0	1	1	2	2	1
11	24	0	12	1	9	1	en travail à distance;	Jamais / Rarement	Oui	Pour ma famille;	Oui	Oui	Non	Non	NA	St-Jo	Non	NA	NA	Oui	1	1	4	3	1	1	1	1	1	1	2	2	1	1	1	1	1	3	1	2	2	2	2	0	0	1	2	3	0
12	20	0	3	0	1	0	dans une unité Covid;dans une unité non-Covid;	Régulièrement / Fréquemment	Oui	Pour moi;Pour ma famille;Pour les autres;Dans mon travail;	Oui	Oui	Non	Non	NA	St-Jo	Oui	Fauteuil relaxant;Pause détente;Juste un café, sans rester;	Assez bénéfique	Oui	2	1	1	2	1	1	1	1	1	1	1	1	1	2	1	1	1	1	0	1	1	0	0	0	1	0	0	0	0
13	19	0	2	0	0	0	dans une unité Covid;	Régulièrement / Fréquemment	Oui	Dans mon travail;	Oui	Oui	Non	Non	NA	St-Jo	Non	NA	NA	Oui	2	1	1	1	1	2	1	1	1	1	1	1	1	1	1	1	1	1	0	1	0	0	0	0	0	0	0	0	0
14	18	0	3	0	1	0	dans une unité Covid;dans une unité non-Covid;	Régulièrement / Fréquemment	Non	NA	Oui	Non	Non	Non	NA	St-Jo	Non	NA	NA	Oui	2	1	1	1	1	1	1	1	1	1	1	1	1	1	1	1	1	1	0	0	1	0	1	0	0	0	1	0	0
15	45	1	15	1	13	1	autre;	Jamais / Rarement	Oui	Pour moi;Pour ma famille;	Oui	Non	Oui	Non	NA	St-Jo	Oui	Hypnose;Kinésithérapie (thérapie manuelle);Fauteuil relaxant;	Très bénéfique	Non	1	2	1	1	1	2	1	1	4	4	4	3	4	4	4	4	4	2	1	3	2	2	3	2	3	2	2	2	1
16	21	0	7	0	3	0	autre;	Jamais / Rarement	Non	NA	Non	Non	Non	Non	NA	St-Jo	Non	NA	NA	Oui	1	1	1	1	1	1	1	1	2	2	1	2	1	1	2	1	1	1	1	0	2	0	2	1	1	1	0	1	0
17	19	0	4	0	0	0	en travail à distance;	Jamais / Rarement	Non	NA	Non	Non	Non	Non	NA	St-Jo	Non	NA	NA	Oui	1	1	1	1	1	1	1	1	1	1	1	1	2	2	1	1	1	1	0	0	1	0	2	0	0	0	0	0	0
18	17	0	6	0	1	0	autre;	Jamais / Rarement	Oui	Pour moi;Pour ma famille;Pour les autres;Dans mon travail;	Oui	Oui	Oui	Non	NA	St-Jo	Oui	Kinésithérapie (thérapie manuelle);Fauteuil relaxant;	Assez bénéfique	Oui	1	1	1	1	1	1	1	1	1	1	1	1	1	1	1	1	1	1	0	0	1	1	2	1	0	0	0	1	0
19	27	0	9	1	7	0	dans une unité Covid;en travail à distance;	Jamais / Rarement	Oui	Pour ma famille;Dans mon travail;	Oui	Oui	Non	Non	NA	St-Jo	Non	NA	NA	Non	2	1	1	3	1	1	1	1	2	2	1	1	4	2	2	1	1	2	1	2	2	1	1	0	1	2	1	1	0
20	23	0	6	0	11	1	en travail à distance;	Jamais / Rarement	Oui	Pour ma famille;Pour les autres;Dans mon travail;	Oui	Non	Oui	Non	NA	St-Jo	Non	NA	NA	Non	1	1	1	1	1	1	1	1	2	2	1	1	2	2	2	1	2	1	0	2	2	0	1	0	2	1	1	3	1
21	28	0	6	0	9	1	dans une unité non-Covid;	Régulièrement / Fréquemment	Non	NA	Oui	Oui	Non	Non	NA	Les 2	Oui	Juste un café, sans rester;	Pas du tout / pas très bénéfique	Non	1	1	1	1	1	1	1	1	3	3	2	1	1	3	2	2	3	2	0	2	1	0	1	0	1	2	2	1	1
22	19	0	4	0	4	0	dans une unité Covid;autre;	Régulièrement / Fréquemment	Non	NA	Non	Non	Non	Non	NA	St-Jo	Oui	Juste un café, sans rester;	Assez bénéfique	Oui	1	1	1	1	1	1	1	1	1	1	1	1	2	2	1	1	1	1	0	1	1	0	1	0	0	1	1	0	2
23	17	0	5	0	6	0	autre;	Jamais / Rarement	Non	NA	Non	Non	Non	Non	NA	St-Jo	Non	NA	NA	Non	1	1	1	1	1	1	1	1	1	1	1	1	1	1	1	1	1	0	1	1	1	0	2	0	0	3	0	0	3
24	21	0	3	0	3	0	dans une unité non-Covid;	Jamais / Rarement	Non	NA	Non	Oui	Non	Non	NA	St-Jo	Non	NA	NA	Oui	2	1	1	1	1	1	1	1	2	3	1	1	1	1	1	1	1	1	0	1	1	0	0	0	1	0	0	1	0
25	41	0	12	1	6	0	autre;	Jamais / Rarement	Oui	Pour ma famille;Pour les autres;	Non	Oui	Non	Non	NA	St-Jo	Oui	Hypnose;Fauteuil relaxant;	Très bénéfique	Oui	4	4	2	2	1	1	1	1	2	2	2	2	5	2	4	3	3	2	2	3	2	1	1	1	1	1	1	2	0
26	21	0	7	0	3	0	en travail à distance;	Jamais / Rarement	Oui	Pour ma famille;	Oui	Oui	Non	Non	NA	St-Jo	Non	NA	NA	Oui	2	1	1	1	1	1	1	1	1	2	1	1	2	1	2	1	1	1	0	1	2	1	1	1	1	0	0	2	0
27	55	1	10	1	6	0	dans une unité non-Covid;	Jamais / Rarement	Oui	Pour moi;Pour ma famille;	Oui	Oui	Oui	Non	NA	Les 2	Non	NA	NA	Non	1	3	3	4	4	3	3	3	4	4	4	3	4	1	4	4	3	2	1	2	2	2	0	1	1	1	1	1	0
28	30	0	11	1	5	0	en travail à distance;	Jamais / Rarement	Oui	Pour ma famille;Dans mon travail;	Non	Oui	Non	Non	NA	St-Jo	Non	NA	NA	Non	2	1	1	1	1	1	1	1	1	4	1	1	2	2	3	2	5	1	1	2	1	3	2	1	3	1	0	1	0
29	20	0	6	0	2	0	dans une unité non-Covid;	Régulièrement / Fréquemment	Non	NA	Oui	Oui	Non	Non	NA	St-Jo	Oui	Fauteuil relaxant;Pause détente;	Assez bénéfique	Oui	1	1	1	1	1	1	1	1	1	2	1	1	2	1	2	1	1	1	0	1	2	1	1	0	0	0	0	1	0
30	68	1	14	1	15	1	en travail à distance;	Jamais / Rarement	Oui	Pour moi;Pour ma famille;Dans mon travail;	Oui	Oui	Oui	Non	NA	St-Jo	Non	NA	NA	Non	4	5	4	4	5	4	4	5	5	2	4	4	5	3	4	3	3	2	3	2	2	1	3	1	3	2	2	2	2
31	28	0	7	0	3	0	dans une unité non-Covid;	Jamais / Rarement	Oui	Pour moi;Pour ma famille;Pour les autres;Dans mon travail;	Oui	Oui	Non	Non	NA	St-Jo	Non	NA	NA	Oui	3	1	3	2	1	1	1	3	1	2	1	2	2	1	2	1	1	1	1	1	1	0	2	1	0	0	0	1	1
32	17	0	4	0	7	0	en travail à distance;autre;	Jamais / Rarement	Non	NA	Non	Non	Non	Non	NA	St-Jo	Non	NA	NA	Non	1	1	1	1	1	1	1	1	1	1	1	1	1	1	1	1	1	0	0	0	1	0	2	1	0	0	0	0	3
33	19	0	4	0	0	0	dans une unité non-Covid;	Jamais / Rarement	Non	NA	Non	Non	Non	Non	NA	St-Jo	Non	NA	NA	Oui	1	2	1	1	1	1	1	1	1	1	1	1	2	1	1	1	1	1	0	1	1	1	0	0	0	0	0	0	0
34	31	0	8	1	4	0	en travail à distance;	Jamais / Rarement	Oui	Pour ma famille;	Oui	Non	Non	Non	NA	St-Jo	Non	NA	NA	Oui	1	1	1	1	2	2	3	1	3	2	1	1	3	1	3	2	3	2	1	2	1	1	0	1	0	0	1	1	1
35	20	0	3	0	1	0	autre;	Jamais / Rarement	Non	NA	Non	Oui	Non	Non	NA	St-Jo	Non	NA	NA	Oui	1	1	1	1	1	1	1	1	1	2	1	2	2	1	1	1	1	1	0	1	0	1	0	0	0	0	0	1	0
36	33	0	9	1	1	0	autre;	Jamais / Rarement	Oui	Pour ma famille;Dans mon travail;	Oui	Oui	Oui	Non	NA	St-Jo	Non	NA	NA	Oui	3	2	2	2	1	4	3	1	1	1	1	1	2	2	3	1	3	1	2	2	2	1	1	0	0	0	1	0	0
37	17	0	1	0	0	0	dans une unité Covid;dans une unité non-Covid;	Régulièrement / Fréquemment	Oui	Pour ma famille;Pour les autres;	Oui	Oui	Non	Non	NA	St-Jo	Non	NA	NA	Oui	1	1	1	1	1	1	1	1	1	1	1	1	1	1	1	1	1	1	0	0	0	0	0	0	0	0	0	0	0
38	43	0	11	1	10	1	dans une unité Covid;dans une unité non-Covid;autre;	Régulièrement / Fréquemment	Oui	Pour ma famille;	Oui	Oui	Oui	Non	NA	St-Jo	Non	NA	NA	Oui	2	1	1	2	2	3	1	4	4	4	4	3	1	4	4	2	1	2	0	2	2	2	3	0	2	2	1	1	2
39	19	0	1	0	0	0	dans une unité Covid;	Régulièrement / Fréquemment	Non	NA	Oui	Oui	Non	Non	NA	St-Jo	Non	NA	NA	Oui	1	1	1	1	1	1	1	1	2	1	1	2	1	1	1	1	1	0	0	1	0	0	0	0	0	0	0	0	0
40	30	0	5	0	11	1	dans une unité non-Covid;en travail à distance;	Jamais / Rarement	Oui	Pour moi;Pour ma famille;	Oui	Non	Oui	Non	NA	St-Jo	Non	NA	NA	Oui	1	1	2	1	1	1	2	2	1	2	2	1	4	2	3	1	3	2	1	1	1	0	0	0	2	2	1	2	1
41	18	0	2	0	2	0	dans une unité non-Covid;	Jamais / Rarement	Non	NA	Oui	Non	Non	Non	NA	St-Jo	Oui	Hypnose;Pause détente;	Assez bénéfique	Oui	1	1	1	1	1	1	1	1	1	1	1	1	1	1	1	2	1	1	0	0	1	0	0	0	1	0	0	1	0
42	30	0	9	1	6	0	dans une unité Covid;dans une unité non-Covid;	Jamais / Rarement	Oui	Pour ma famille;Pour les autres;	Oui	Oui	Non	Non	NA	St-Jo	Non	NA	NA	Oui	2	1	1	3	1	1	1	1	1	1	1	2	1	4	4	4	1	2	1	2	1	2	0	1	1	0	1	2	0
43	32	0	9	1	7	0	dans une unité Covid;	Régulièrement / Fréquemment	Non	NA	Oui	Oui	Non	Non	NA	St-Jo	Non	NA	NA	Oui	2	4	1	1	1	1	1	1	1	3	3	1	2	3	1	3	3	2	0	2	2	1	2	0	1	2	1	0	2
44	30	0	9	1	3	0	dans une unité Covid;dans une unité non-Covid;en travail à distance;	Jamais / Rarement	Oui	Pour ma famille;Pour les autres;Dans mon travail;	Oui	Oui	Non	Non	NA	St-Jo	Non	NA	NA	Oui	4	2	1	2	1	4	1	1	1	1	1	1	5	2	1	1	1	2	0	2	2	2	0	1	0	0	1	1	1
45	24	0	7	0	8	1	dans une unité non-Covid;	Jamais / Rarement	Oui	Pour moi;Pour les autres;	Oui	Non	Oui	Non	NA	St-Jo	Non	NA	NA	Oui	2	1	2	1	1	2	1	1	2	2	1	1	2	1	2	1	1	1	1	1	2	1	1	0	2	1	1	1	1
46	22	0	4	0	0	0	en travail à distance;autre;	Jamais / Rarement	Non	NA	Oui	Oui	Non	Non	NA	St-Jo	Non	NA	NA	Oui	2	1	1	1	1	2	1	1	1	1	1	1	2	2	2	1	1	1	0	1	1	0	1	0	0	0	0	0	0
47	21	0	4	0	1	0	en travail à distance;	Régulièrement / Fréquemment	Non	NA	Oui	Non	Non	Non	NA	St-Jo	Oui	Juste un café, sans rester;	Assez bénéfique	Oui	2	1	1	2	1	1	1	1	1	1	1	1	2	1	2	1	1	1	0	1	0	0	1	1	0	0	0	1	0
48	40	0	9	1	7	0	autre;	Jamais / Rarement	Oui	Pour moi;Pour ma famille;	Oui	Non	Oui	Non	NA	St-Jo	Oui	Fauteuil relaxant;Pause détente;Juste un café, sans rester;autre;	Très bénéfique	Oui	2	1	3	1	3	5	1	1	1	2	1	1	5	4	4	3	2	2	0	2	2	0	3	0	1	1	1	1	0
49	27	0	10	1	4	0	dans une unité Covid;	Régulièrement / Fréquemment	Oui	Pour ma famille;	Oui	Oui	Non	Non	NA	St-Jo	Non	NA	NA	Oui	3	1	2	1	1	2	1	1	1	1	1	1	1	2	3	2	3	1	1	2	2	1	3	0	0	0	1	1	2
50	19	0	1	0	3	0	dans une unité non-Covid;en travail à distance;	Jamais / Rarement	Non	NA	Non	Non	Non	Non	NA	St-Jo	Non	NA	NA	Oui	1	1	1	1	1	1	1	1	2	2	1	1	1	1	1	1	1	0	0	1	0	0	0	0	2	0	0	1	0
51	26	0	7	0	7	0	dans une unité non-Covid;	Jamais / Rarement	Oui	Pour moi;Pour ma famille;	Oui	Non	Non	Non	NA	St-Jo	Oui	Juste un café, sans rester;	Assez bénéfique	Oui	2	1	2	1	1	1	2	1	2	2	2	2	2	1	2	1	1	1	1	2	1	1	1	0	1	1	1	1	1
52	36	0	8	1	8	1	dans une unité Covid;	Régulièrement / Fréquemment	Oui	Pour moi;Pour ma famille;	Oui	Non	Oui	Oui	Assez bénéfique	St-Jo	Non	NA	NA	Non	3	2	1	1	1	2	1	1	2	3	2	1	4	4	3	2	3	2	1	1	2	1	1	0	1	1	2	2	1
53	22	0	8	1	1	0	autre;	Jamais / Rarement	Oui	Pour ma famille;Dans mon travail;	Non	Oui	Non	Oui	Assez bénéfique	St-Jo	Oui	Hypnose;Fauteuil relaxant;	Assez bénéfique	Oui	3	1	1	2	1	2	1	1	1	1	1	2	1	1	1	1	1	2	0	1	2	0	3	0	0	0	0	1	0
54	23	0	4	0	6	0	dans une unité non-Covid;	Jamais / Rarement	Oui	Pour moi;Pour ma famille;Dans mon travail;	Oui	Oui	Oui	Non	NA	Les 2	Non	NA	NA	Oui	2	1	2	2	1	2	1	1	2	1	1	1	1	1	1	2	1	1	0	2	1	0	0	0	1	0	0	1	2
55	22	0	4	0	1	0	autre;	Régulièrement / Fréquemment	Non	NA	Oui	Oui	Non	Non	NA	Les 2	Non	NA	NA	Non	2	1	1	1	1	1	1	1	2	1	1	1	1	2	2	1	2	1	0	1	1	0	1	0	0	0	0	1	0
56	34	0	9	1	3	0	en travail à distance;	Jamais / Rarement	Oui	Pour moi;Pour ma famille;Dans mon travail;	Oui	Non	Oui	Non	NA	St-Jo	Non	NA	NA	Oui	1	1	2	1	3	1	4	1	5	1	1	1	4	1	1	4	2	2	1	2	1	2	0	1	1	0	0	1	0
57	17	0	3	0	1	0	autre;	Jamais / Rarement	Oui	Pour moi;Pour ma famille;	Oui	Non	Oui	Non	NA	Les 2	Non	NA	NA	Oui	1	1	1	1	1	1	1	1	1	1	1	1	1	1	1	1	1	1	0	1	1	0	0	0	0	0	0	1	0
58	34	0	4	0	1	0	dans une unité Covid;	Régulièrement / Fréquemment	Non	NA	Oui	Oui	Non	Oui	Très bénéfique	St-Jo	Oui	Fauteuil relaxant;Pause détente;Juste un café, sans rester;	Très bénéfique	Oui	5	3	1	1	3	1	2	1	1	1	1	1	4	3	4	1	1	1	0	1	1	0	1	0	0	0	1	0	0
59	29	0	11	1	8	1	en travail à distance;	Jamais / Rarement	Oui	Pour ma famille;	Oui	Oui	Oui	Non	NA	St-Jo	Non	NA	NA	Oui	3	1	2	2	1	2	2	2	1	2	1	2	2	2	2	1	1	1	1	2	2	2	2	1	2	1	1	1	1
60	19	0	1	0	1	0	dans une unité non-Covid;	Jamais / Rarement	Non	NA	Non	Oui	Non	Non	NA	St-Jo	Non	NA	NA	Oui	1	1	1	1	1	1	1	1	2	2	1	1	1	1	1	1	1	0	0	1	0	0	0	0	0	0	0	0	0
61	26	0	12	1	4	0	dans une unité Covid;	Jamais / Rarement	Oui	Pour moi;Pour ma famille;Pour les autres;	Oui	Oui	Non	Non	NA	St-Jo	Non	NA	NA	Oui	1	1	1	2	1	1	1	1	1	1	1	1	2	4	2	3	2	2	2	2	2	1	3	0	1	0	0	1	0
62	17	0	1	0	0	0	dans une unité Covid;dans une unité non-Covid;	Régulièrement / Fréquemment	Non	NA	Non	Non	Non	Non	NA	St-Jo	Non	NA	NA	Oui	1	1	1	1	1	1	1	1	1	1	1	1	1	1	1	1	1	0	0	0	0	0	1	0	0	0	0	0	0
63	21	0	3	0	3	0	dans une unité non-Covid;	Jamais / Rarement	Non	NA	Oui	Non	Non	Non	NA	St-Jo	Non	NA	NA	Oui	1	1	2	1	1	2	1	1	1	2	1	1	1	1	2	1	1	1	0	1	0	0	1	0	1	1	0	1	0
64	17	0	2	0	0	0	dans une unité non-Covid;	Jamais / Rarement	Non	NA	Non	Oui	Non	Non	NA	St-Jo	Oui	Fauteuil relaxant;Pause détente;Juste un café, sans rester;	Assez bénéfique	Oui	1	1	1	1	1	1	1	1	1	1	1	1	1	1	1	1	1	1	0	0	1	0	0	0	0	0	0	0	0
65	39	0	9	1	5	0	autre;	Jamais / Rarement	Oui	Pour ma famille;Pour les autres;Dans mon travail;	Non	Oui	Non	Non	NA	St-Jo	Non	NA	NA	Non	1	1	1	2	4	1	2	1	1	3	3	2	1	4	4	4	4	3	0	1	1	2	1	1	0	0	1	3	0
66	27	0	7	0	4	0	dans une unité non-Covid;	Jamais / Rarement	Oui	Pour ma famille;Dans mon travail;	Oui	Oui	Non	Non	NA	St-Jo	Oui	Fauteuil relaxant;Pause détente;Juste un café, sans rester;	Assez bénéfique	Oui	2	1	1	1	2	1	1	2	1	1	3	2	1	3	2	1	2	2	0	2	1	1	1	0	1	0	1	1	1
67	32	0	10	1	4	0	dans une unité Covid;	Régulièrement / Fréquemment	Oui	Pour moi;Pour ma famille;Pour les autres;	Oui	Non	Oui	Non	NA	St-Jo	Oui	Pause détente;	Très bénéfique	Oui	2	1	2	2	1	3	3	2	1	2	2	1	1	3	3	2	1	3	1	2	1	1	1	1	1	0	1	1	1
68	53	1	9	1	10	1	dans une unité Covid;dans une unité non-Covid;	Jamais / Rarement	Oui	Pour moi;Pour ma famille;	Oui	Oui	Oui	Non	NA	St-Jo	Non	NA	NA	Non	3	3	3	3	3	3	3	3	3	3	3	3	4	3	4	3	3	1	1	3	1	1	1	1	1	2	1	2	1
69	63	1	9	1	10	1	dans une unité Covid;	Régulièrement / Fréquemment	Oui	Pour ma famille;Pour les autres;Dans mon travail;	Oui	Oui	Oui	Oui	Assez bénéfique	St-Jo	Non	NA	NA	Oui	3	3	3	3	3	4	4	4	4	5	3	4	4	4	4	4	4	1	1	2	2	1	1	1	1	1	2	1	2
70	38	0	17	1	8	1	dans une unité non-Covid;	Jamais / Rarement	Oui	Pour moi;Pour ma famille;Dans mon travail;	Oui	Non	Oui	Oui	Très bénéfique	St-Jo	Oui	Hypnose;Sophrologie;Entretien avec la psychologue;Kinésithérapie (thérapie manuelle);Fauteuil relaxant;	Très bénéfique	Oui	3	1	3	4	4	2	3	2	4	3	1	2	2	1	1	1	1	3	3	3	2	2	1	3	1	2	0	1	1
71	23	0	5	0	2	0	dans une unité Covid;	Régulièrement / Fréquemment	Non	NA	Non	Oui	Non	Non	NA	St-Jo	Non	NA	NA	Oui	3	1	1	1	1	2	1	1	2	1	1	1	1	1	3	1	1	1	0	1	1	0	2	0	0	0	0	1	1
72	18	0	1	0	0	0	autre;	Jamais / Rarement	Non	NA	Oui	Oui	Non	Non	NA	St-Jo	Non	NA	NA	Oui	1	1	1	1	1	1	1	1	1	2	1	1	1	1	1	1	1	0	0	0	0	0	1	0	0	0	0	0	0
73	17	0	10	1	2	0	dans une unité Covid;en travail à distance;	Jamais / Rarement	Non	NA	Oui	Oui	Non	Non	NA	St-Jo	Oui	Kinésithérapie (thérapie manuelle);Fauteuil relaxant;Pause détente;Sieste avec MusicCare;Juste un café, sans rester;	Très bénéfique	Non	1	1	1	1	1	1	1	1	1	1	1	1	1	1	1	1	1	3	0	1	2	2	1	1	0	0	1	0	1
74	29	0	4	0	4	0	dans une unité Covid;	Régulièrement / Fréquemment	Non	NA	Oui	Non	Non	Non	NA	St-Jo	Non	NA	NA	Oui	1	1	2	2	1	2	1	1	2	1	2	1	1	3	2	3	3	1	1	1	0	0	0	1	0	0	0	2	2
75	39	0	10	1	12	1	dans une unité Covid;en travail à distance;autre;	Jamais / Rarement	Oui	Pour ma famille;	Oui	Oui	Oui	Non	NA	St-Jo	Non	NA	NA	Non	1	1	1	1	1	1	1	1	3	3	2	3	4	4	4	4	4	2	1	1	3	2	0	1	2	2	2	2	1
76	24	0	7	0	5	0	dans une unité Covid;dans une unité non-Covid;	Jamais / Rarement	Oui	Pour ma famille;Pour les autres;Dans mon travail;	Non	Non	Non	Non	NA	St-Jo	Oui	Kinésithérapie (thérapie manuelle);Juste un café, sans rester;	Très bénéfique	Non	1	1	1	2	1	1	1	1	3	2	2	1	1	2	1	1	2	2	0	2	2	1	0	0	1	0	1	1	0
77	18	0	6	0	4	0	dans une unité Covid;	Jamais / Rarement	Non	NA	Non	Non	Non	Non	NA	St-Jo	Non	NA	NA	Non	1	1	1	1	1	1	1	1	2	1	1	1	1	1	1	1	1	1	0	2	2	0	1	0	1	1	0	0	0
78	19	0	7	0	1	0	en travail à distance;autre;	Jamais / Rarement	Non	NA	Non	Non	Oui	Non	NA	St-Jo	Non	NA	NA	Oui	1	1	1	1	1	1	1	1	1	1	1	1	2	1	2	1	1	1	1	2	1	1	0	1	0	0	0	1	0
79	28	0	5	0	9	1	dans une unité non-Covid;	Jamais / Rarement	Oui	Pour ma famille;	Oui	Non	Non	Non	NA	St-Jo	Oui	Fauteuil relaxant;Pause détente;Juste un café, sans rester;	Très bénéfique	Oui	1	1	1	1	1	2	1	2	3	2	2	1	1	3	2	1	3	2	0	2	1	0	0	0	1	1	1	2	1
80	66	1	15	1	4	0	autre;	Jamais / Rarement	Oui	Pour moi;Pour ma famille;Pour les autres;	Oui	Oui	Oui	Non	NA	St-Jo	Oui	Hypnose;Sophrologie;Pause détente;	Assez bénéfique	Oui	3	3	4	4	5	4	4	3	5	5	2	5	5	3	4	4	3	2	3	2	2	1	3	2	2	1	0	1	0
81	36	0	13	1	6	0	autre;	Jamais / Rarement	Oui	Pour moi;Pour ma famille;Pour les autres;	Oui	Non	Oui	Non	NA	St-Jo	Non	NA	NA	Oui	3	1	2	2	1	2	2	1	2	2	2	2	4	2	2	2	4	2	2	2	3	1	3	0	1	1	1	1	1
82	26	0	11	1	3	0	dans une unité Covid;	Régulièrement / Fréquemment	Oui	Pour les autres;Dans mon travail;	Oui	Oui	Oui	Non	NA	St-Jo	Non	NA	NA	Oui	2	1	1	1	2	2	1	4	1	1	1	4	1	1	1	1	1	2	0	2	3	1	2	1	0	0	0	1	0
83	48	1	13	1	11	1	dans une unité Covid;dans une unité non-Covid;	Régulièrement / Fréquemment	Oui	Pour ma famille;Dans mon travail;	Oui	Oui	Non	Non	NA	St-Jo	Non	NA	NA	Non	4	1	3	4	3	1	1	1	3	4	1	4	4	5	4	4	1	3	1	2	2	1	2	2	1	1	2	2	2
84	39	0	12	1	3	0	dans une unité Covid;en travail à distance;	Jamais / Rarement	Oui	Pour ma famille;Pour les autres;	Oui	Oui	Oui	Non	NA	St-Jo	Oui	Fauteuil relaxant;Pause détente;Sieste avec MusicCare;Juste un café, sans rester;autre;	Très bénéfique	Oui	2	1	1	2	1	2	2	1	4	4	1	4	3	3	3	3	2	2	2	1	2	1	3	1	1	0	0	1	1
85	20	0	7	0	2	0	dans une unité Covid;	Jamais / Rarement	Non	NA	Oui	Non	Non	Non	NA	St-Jo	Oui	Pause détente;	Très bénéfique	Oui	1	1	1	1	1	1	1	1	1	1	1	2	2	1	2	1	1	1	0	1	2	1	1	1	0	0	1	1	0
86	18	0	5	0	3	0	en travail à distance;	Jamais / Rarement	Oui	Pour ma famille;	Non	Oui	Non	Non	NA	St-Jo	Non	NA	NA	Oui	1	1	1	1	1	1	1	1	1	1	1	1	2	1	1	1	1	1	0	1	3	0	0	0	2	0	0	0	0
87	26	0	5	0	9	1	autre;	Jamais / Rarement	Non	NA	Non	Oui	Non	Non	NA	St-Jo	Non	NA	NA	Oui	1	1	1	1	1	1	1	1	2	2	1	2	2	2	3	2	2	1	0	1	3	0	0	0	1	1	1	2	1
88	33	0	8	1	1	0	dans une unité Covid;dans une unité non-Covid;	Régulièrement / Fréquemment	Oui	Dans mon travail;	Non	Non	Non	Non	NA	St-Jo	Non	NA	NA	Oui	3	3	1	2	1	2	1	2	2	3	1	1	4	1	1	2	3	1	1	1	1	1	2	1	0	0	1	0	0
89	24	0	12	1	6	0	dans une unité non-Covid;	Jamais / Rarement	Oui	Pour ma famille;	Oui	Non	Oui	Oui	Très bénéfique	St-Jo	Oui	Entretien avec la psychologue;Pause détente;Sieste avec MusicCare;	Très bénéfique	Oui	1	1	1	1	1	1	1	1	1	4	1	1	2	2	2	1	2	1	3	2	2	1	3	0	1	1	1	2	0
90	23	0	5	0	10	1	dans une unité Covid;dans une unité non-Covid;	Jamais / Rarement	Oui	Pour moi;Pour ma famille;	Oui	Non	Non	Oui	Assez bénéfique	St-Jo	Oui	Fauteuil relaxant;Pause détente;Sieste avec MusicCare;	Assez bénéfique	Oui	2	1	1	2	1	2	1	1	1	1	1	1	1	2	2	1	2	1	0	1	2	0	1	0	2	2	2	1	0
91	17	0	6	0	0	0	autre;	Jamais / Rarement	Oui	Pour moi;Pour ma famille;	Oui	Non	Non	Non	NA	St-Jo	Non	NA	NA	Oui	1	1	1	1	1	1	1	1	1	1	1	1	1	1	1	1	1	1	0	1	2	0	2	0	0	0	0	0	0
92	17	0	5	0	4	0	en travail à distance;	Jamais / Rarement	Non	NA	Non	Oui	Non	Non	NA	St-Jo	Non	NA	NA	Oui	1	1	1	1	1	1	1	1	1	1	1	1	1	1	1	1	1	1	0	2	2	0	0	0	0	0	1	1	1
93	44	1	11	1	4	0	dans une unité Covid;	Régulièrement / Fréquemment	Oui	Pour ma famille;Pour les autres;	Oui	Non	Non	Oui	Très bénéfique	St-Jo	Non	NA	NA	Oui	3	3	3	3	2	4	1	1	1	2	1	2	2	4	4	4	4	3	1	2	2	1	2	0	0	0	1	2	0
94	48	1	7	0	7	0	autre;	Jamais / Rarement	Oui	Pour moi;Pour ma famille;Pour les autres;	Oui	Oui	Oui	Non	NA	St-Jo	Non	NA	NA	Oui	3	2	2	2	2	4	4	4	4	4	2	2	2	1	4	3	3	1	1	1	1	1	1	1	1	1	1	2	1
95	29	0	7	0	5	0	autre;	Jamais / Rarement	Oui	Pour ma famille;Pour les autres;	Oui	Non	Oui	Non	NA	St-Jo	Non	NA	NA	Oui	3	1	3	3	2	2	2	2	1	1	1	2	1	1	1	2	1	1	2	1	1	1	1	0	1	1	0	0	1
96	27	0	4	0	4	0	dans une unité Covid;	Régulièrement / Fréquemment	Non	NA	Oui	Oui	Non	Oui	Très bénéfique	St-Jo	Oui	Pause détente;	Très bénéfique	Oui	1	1	1	1	1	1	1	4	2	2	2	2	1	1	4	1	1	0	0	0	1	0	3	0	2	0	1	0	0
97	34	0	11	1	7	0	dans une unité non-Covid;	Jamais / Rarement	Oui	Pour ma famille;	Oui	Non	Non	Non	NA	St-Jo	Non	NA	NA	Oui	2	1	2	2	1	1	1	1	3	3	2	2	2	3	3	2	3	1	1	2	2	2	2	1	1	0	1	2	2
98	21	0	9	1	3	0	en travail à distance;	Jamais / Rarement	Oui	Pour moi;Pour ma famille;Pour les autres;	Oui	Non	Non	Non	NA	St-Jo	Non	NA	NA	Oui	2	1	1	1	2	2	1	1	1	2	1	1	1	1	1	1	1	2	0	2	1	1	2	1	1	1	0	1	0
99	38	0	14	1	9	1	autre;	Jamais / Rarement	Oui	Pour ma famille;	Oui	Non	Oui	Non	NA	St-Jo	Oui	Sophrologie;Kinésithérapie (thérapie manuelle);Fauteuil relaxant;Pause détente;Sieste avec MusicCare;Juste un café, sans rester;	Assez bénéfique	Non	2	1	1	2	3	2	1	1	2	1	3	2	2	4	3	4	4	3	2	1	2	2	3	1	1	2	1	2	0
100	34	0	9	1	11	1	autre;	Jamais / Rarement	Oui	Pour moi;	Non	Non	Oui	Non	NA	St-Jo	Oui	Hypnose;Kinésithérapie (thérapie manuelle);Fauteuil relaxant;Sieste avec MusicCare;	Très bénéfique	Oui	2	1	1	1	1	1	1	1	3	3	3	3	2	2	4	3	2	2	1	2	2	1	1	0	1	1	2	2	2
101	20	0	7	0	1	0	dans une unité non-Covid;	Jamais / Rarement	Non	NA	Oui	Oui	Non	Non	NA	St-Jo	Oui	Fauteuil relaxant;Pause détente;	Très bénéfique	Oui	1	1	1	1	2	1	1	1	1	1	1	1	3	1	1	1	1	1	0	1	1	1	2	1	0	0	0	1	0
102	35	0	5	0	3	0	dans une unité Covid;	Régulièrement / Fréquemment	Non	NA	Oui	Non	Non	Non	NA	St-Jo	Non	NA	NA	Oui	1	1	1	2	1	1	1	1	3	3	3	4	4	4	3	1	1	1	0	1	1	0	2	0	1	0	1	1	0
103	19	0	6	0	0	0	dans une unité Covid;	Régulièrement / Fréquemment	Non	NA	Oui	Non	Non	Non	NA	St-Jo	Non	NA	NA	Oui	1	1	1	1	1	1	1	1	1	1	1	1	3	1	1	1	1	3	1	1	0	1	0	0	0	0	0	0	0
104	23	0	6	0	8	1	dans une unité Covid;dans une unité non-Covid;	Régulièrement / Fréquemment	Non	NA	Non	Non	Non	Non	NA	St-Jo	Non	NA	NA	Non	1	1	1	1	1	1	1	1	2	2	1	1	2	1	3	1	2	1	2	1	1	1	0	0	1	1	2	2	1
105	17	0	4	0	0	0	autre;	Jamais / Rarement	Non	NA	Oui	Oui	Non	Non	NA	St-Jo	Non	NA	NA	Oui	1	1	1	1	1	1	1	1	1	1	1	1	1	1	1	1	1	1	0	0	0	1	2	0	0	0	0	0	0
106	17	0	4	0	1	0	dans une unité non-Covid;	Jamais / Rarement	Non	NA	Non	Non	Non	Non	NA	St-Jo	Non	NA	NA	Oui	1	1	1	1	1	1	1	1	1	1	1	1	1	1	1	1	1	1	0	0	3	0	0	0	0	0	1	0	0
107	18	0	5	0	4	0	en travail à distance;autre;	Jamais / Rarement	Oui	Pour moi;Pour ma famille;Dans mon travail;	Oui	Non	Non	Non	NA	St-Jo	Non	NA	NA	Oui	1	1	1	1	1	1	1	1	1	1	1	1	1	1	2	1	1	1	0	1	1	1	1	0	0	1	1	1	0
108	19	0	4	0	0	0	dans une unité Covid;	Régulièrement / Fréquemment	Oui	Pour ma famille;	Oui	Oui	Non	Non	NA	St-Jo	Non	NA	NA	Oui	1	1	1	1	1	1	1	2	1	1	1	1	2	1	1	1	1	1	0	1	1	0	1	0	0	0	0	0	0
109	30	0	4	0	4	0	dans une unité Covid;dans une unité non-Covid;	Régulièrement / Fréquemment	Oui	Pour ma famille;Pour les autres;Dans mon travail;	Oui	Oui	Oui	Non	NA	St-Jo	Oui	Pause détente;Juste un café, sans rester;autre;	Assez bénéfique	Oui	4	1	1	2	1	1	1	1	1	3	1	1	4	3	3	1	1	1	0	2	1	0	0	0	0	0	1	1	1
110	50	1	16	1	12	1	dans une unité Covid;en travail à distance;	Jamais / Rarement	Non	NA	Non	Non	Non	Non	NA	St-Jo	Oui	Kinésithérapie (thérapie manuelle);Fauteuil relaxant;Sieste avec MusicCare;	Très bénéfique	Non	4	3	1	3	2	2	1	1	3	3	3	4	1	5	5	4	5	3	2	3	2	2	2	2	1	2	2	2	2
111	17	0	3	0	1	0	autre;	Jamais / Rarement	Non	NA	Oui	Non	Oui	Non	NA	St-Jo	Non	NA	NA	Oui	1	1	1	1	1	1	1	1	1	1	1	1	1	1	1	1	1	1	0	1	1	0	0	0	0	0	0	1	0
112	21	0	3	0	4	0	dans une unité Covid;	Régulièrement / Fréquemment	Non	NA	Oui	Oui	Non	Non	NA	St-Jo	Non	NA	NA	Non	2	1	1	1	1	1	1	1	1	1	1	1	2	1	1	3	1	1	0	1	1	0	0	0	1	1	1	1	0
113	24	0	8	1	0	0	dans une unité non-Covid;	Jamais / Rarement	Non	NA	Oui	Oui	Non	Oui	Assez bénéfique	St-Jo	Non	NA	NA	Oui	1	1	1	1	1	2	1	1	1	2	2	1	2	2	2	2	1	2	0	2	2	0	2	0	0	0	0	0	0
114	23	0	11	1	8	1	dans une unité non-Covid;en travail à distance;	Jamais / Rarement	Non	NA	Oui	Non	Oui	Non	NA	St-Jo	Non	NA	NA	Non	2	1	1	1	1	1	1	1	2	2	1	2	1	1	1	2	2	1	1	2	2	1	3	1	1	1	1	2	2
115	20	0	4	0	1	0	dans une unité non-Covid;	Jamais / Rarement	Non	NA	Oui	Oui	Oui	Non	NA	St-Jo	Non	NA	NA	Oui	2	1	1	1	1	1	1	1	1	2	1	1	1	1	1	2	1	1	0	1	1	1	0	0	0	0	0	1	0
116	28	0	8	1	2	0	autre;	Jamais / Rarement	Oui	Pour moi;Pour ma famille;	Oui	Non	Oui	Non	NA	St-Jo	Non	NA	NA	Oui	3	2	2	2	1	1	2	2	1	2	1	1	2	2	2	1	1	1	1	1	1	1	2	1	0	0	1	1	0
117	33	0	7	0	2	0	en travail à distance;	Jamais / Rarement	Oui	Pour moi;Pour ma famille;Pour les autres;Dans mon travail;	Oui	Oui	Oui	Non	NA	St-Jo	Non	NA	NA	Oui	3	1	2	3	4	2	3	1	1	1	1	1	1	3	1	2	3	1	1	1	1	1	1	1	0	1	0	0	0
118	18	0	5	0	3	0	dans une unité Covid;	Régulièrement / Fréquemment	Non	NA	Non	Oui	Non	Non	NA	Les 2	Non	NA	NA	Oui	1	1	1	1	1	1	1	1	1	1	1	2	1	1	1	1	1	1	0	0	1	1	2	0	0	0	1	1	0
119	20	0	3	0	0	0	dans une unité Covid;	Jamais / Rarement	Non	NA	Oui	Oui	Non	Non	NA	St-Jo	Oui	Pause détente;Juste un café, sans rester;	Pas du tout / pas très bénéfique	Oui	1	1	1	1	1	1	1	1	1	3	1	1	2	1	1	1	1	1	0	0	0	1	1	0	0	0	0	0	0
120	26	0	6	0	2	0	autre;	Régulièrement / Fréquemment	Oui	Pour ma famille;Dans mon travail;	Oui	Oui	Non	Non	NA	St-Jo	Non	NA	NA	Oui	2	1	2	1	1	1	1	1	2	2	2	1	2	2	2	1	2	1	0	0	1	1	3	0	0	0	1	1	0
121	20	0	5	0	2	0	dans une unité Covid;	Régulièrement / Fréquemment	Oui	Pour ma famille;	Oui	Non	Oui	Non	NA	St-Jo	Oui	Pause détente;Juste un café, sans rester;	Pas du tout / pas très bénéfique	Oui	1	2	1	1	1	1	1	1	1	1	1	1	1	2	2	1	1	1	0	1	2	0	1	0	0	1	1	0	0
122	45	1	10	1	9	1	autre;	Jamais / Rarement	Oui	Pour moi;Pour ma famille;Pour les autres;Dans mon travail;	Oui	Oui	Oui	Non	NA	St-Jo	Non	NA	NA	Oui	4	1	1	2	4	3	4	3	2	2	3	3	3	4	2	2	2	1	3	2	2	1	0	1	2	2	0	1	1
123	27	0	7	0	6	0	en travail à distance;autre;	Jamais / Rarement	Oui	Pour ma famille;Dans mon travail;	Oui	Oui	Oui	Non	NA	St-Jo	Non	NA	NA	Oui	2	1	2	3	2	1	1	1	1	2	1	3	2	1	1	2	1	1	1	1	2	1	1	0	1	1	1	1	0
124	54	1	12	1	7	0	autre;	Jamais / Rarement	Oui	Pour moi;Pour ma famille;Dans mon travail;	Oui	Oui	Oui	Non	NA	St-Jo	Non	NA	NA	Non	4	2	2	4	4	4	3	1	4	3	3	1	3	4	4	4	4	2	1	2	1	2	2	2	2	1	1	1	0
125	19	0	4	0	1	0	dans une unité Covid;dans une unité non-Covid;	Régulièrement / Fréquemment	Oui	Pour ma famille;	Oui	Oui	Non	Non	NA	St-Jo	Non	NA	NA	Oui	1	1	1	1	1	1	1	2	1	1	1	1	1	1	2	1	1	1	0	1	1	0	1	0	0	0	0	1	0
126	19	0	2	0	0	0	en travail à distance;	Jamais / Rarement	Non	NA	Oui	Non	Non	Non	NA	HML	NA	NA	NA	Oui	1	1	1	1	1	1	1	1	1	3	1	1	1	1	1	1	1	1	0	0	1	0	0	0	0	0	0	0	0
127	23	0	13	1	9	1	en travail à distance;	Jamais / Rarement	Oui	Pour ma famille;Pour les autres;	Oui	Oui	Oui	Non	NA	HML	NA	NA	NA	Non	2	1	1	1	1	1	1	1	2	2	1	1	2	2	2	1	1	2	1	2	2	2	2	2	1	0	1	3	2
128	61	1	17	1	10	1	en travail à distance;	Jamais / Rarement	Oui	Pour ma famille;	Non	Non	Oui	Non	NA	HML	NA	NA	NA	Non	4	4	3	4	4	3	3	4	4	4	2	3	5	4	3	3	4	2	2	3	3	2	3	2	1	1	1	2	2
129	46	1	12	1	12	1	dans une unité non-Covid;	Régulièrement / Fréquemment	Oui	Pour ma famille;	Oui	Non	Oui	Non	NA	HML	NA	NA	NA	Oui	1	1	2	2	3	4	2	2	4	5	2	3	3	3	4	2	3	2	1	2	2	2	2	1	2	1	1	2	2
130	25	0	7	0	8	1	dans une unité Covid;dans une unité non-Covid;	Jamais / Rarement	Non	NA	Non	Oui	Non	Non	NA	HML	NA	NA	NA	Non	2	1	1	1	1	1	1	2	2	2	1	1	1	3	2	1	2	2	1	1	1	1	1	0	1	1	1	2	1
131	65	1	17	1	10	1	dans une unité non-Covid;en travail à distance;	Jamais / Rarement	Non	NA	Oui	Oui	Non	Non	NA	HML	NA	NA	NA	Oui	3	4	4	3	5	3	3	4	5	5	5	2	5	5	4	3	2	3	2	3	3	2	2	2	1	2	2	2	1
132	21	0	4	0	6	0	en travail à distance;	Jamais / Rarement	Oui	Pour moi;Pour ma famille;Pour les autres;	Oui	Non	Oui	Non	NA	HML	NA	NA	NA	Oui	2	1	1	1	1	1	1	1	2	2	1	2	1	1	1	1	1	1	0	1	1	1	0	0	1	1	1	2	0
133	20	0	5	0	6	0	autre;	Jamais / Rarement	Oui	Pour ma famille;Dans mon travail;	Oui	Oui	Non	Non	NA	HML	NA	NA	NA	Oui	1	1	1	1	1	1	1	1	1	1	1	1	1	2	2	1	2	1	0	0	1	1	2	0	3	0	1	1	1
134	21	0	5	0	6	0	autre;	Jamais / Rarement	Oui	Pour moi;Pour ma famille;Pour les autres;Dans mon travail;	Non	Non	Non	Non	NA	St-Jo	Oui	Fauteuil relaxant;	Très bénéfique	Oui	2	1	1	2	1	1	1	1	1	1	1	1	2	1	1	2	1	1	0	1	3	0	0	0	1	1	1	0	1
135	23	0	5	0	7	0	en travail à distance;	Jamais / Rarement	Oui	Pour ma famille;Dans mon travail;	Oui	Non	Oui	Non	NA	HML	NA	NA	NA	Oui	2	1	1	2	1	2	2	1	2	1	2	1	1	1	1	1	1	1	0	1	2	0	1	0	2	2	1	1	0
136	17	0	3	0	2	0	dans une unité Covid;dans une unité non-Covid;autre;	Jamais / Rarement	Non	NA	Non	Non	Non	Non	NA	HML	NA	NA	NA	Oui	1	1	1	1	1	1	1	1	1	1	1	1	1	1	1	1	1	0	0	1	1	0	1	0	0	0	0	2	0
137	17	0	1	0	0	0	dans une unité Covid;dans une unité non-Covid;	Jamais / Rarement	Non	NA	Non	Non	Non	Non	NA	HML	NA	NA	NA	Oui	1	1	1	1	1	1	1	1	1	1	1	1	1	1	1	1	1	0	0	0	1	0	0	0	0	0	0	0	0
138	17	0	0	0	3	0	dans une unité non-Covid;	Régulièrement / Fréquemment	Non	NA	Non	Non	Non	Non	NA	St-Jo	Non	NA	NA	Oui	1	1	1	1	1	1	1	1	1	1	1	1	1	1	1	1	1	0	0	0	0	0	0	0	0	0	0	0	0
139	54	1	16	1	11	1	autre;	Régulièrement / Fréquemment	Oui	Pour ma famille;	Oui	Oui	Oui	Non	NA	HML	NA	NA	NA	Non	4	4	4	3	3	3	3	3	3	3	3	3	3	4	3	3	2	3	3	3	2	1	3	1	2	2	1	1	3
140	39	0	9	1	5	0	dans une unité Covid;	Régulièrement / Fréquemment	Oui	Pour les autres;Dans mon travail;	Oui	Oui	Non	Non	NA	St-Jo	Non	NA	NA	Oui	2	1	2	3	2	4	4	1	2	4	3	2	2	3	2	1	1	1	2	2	1	1	1	1	2	1	1	1	0
141	17	0	2	0	2	0	autre;	Régulièrement / Fréquemment	Non	NA	Oui	Oui	Non	Non	NA	HML	NA	NA	NA	Oui	1	1	1	1	1	1	1	1	1	1	1	1	1	1	1	1	1	1	0	0	1	0	0	0	0	0	0	1	1
142	48	1	16	1	12	1	dans une unité Covid;dans une unité non-Covid;	Régulièrement / Fréquemment	Oui	Pour ma famille;Pour les autres;Dans mon travail;	Oui	Oui	Non	Oui	Assez bénéfique	St-Jo	Non	NA	NA	Non	2	2	2	2	1	2	2	2	4	4	3	2	4	4	4	4	4	2	3	3	2	2	2	2	1	2	2	2	2
143	33	0	7	0	5	0	autre;	Jamais / Rarement	Oui	Dans mon travail;	Non	Non	Non	Oui	Très bénéfique	St-Jo	Non	NA	NA	Non	1	1	1	1	1	2	1	1	3	3	2	2	2	3	4	3	2	2	0	1	1	1	2	0	1	1	1	2	0
144	19	0	4	0	1	0	dans une unité non-Covid;	Jamais / Rarement	Non	NA	Oui	Non	Non	Non	NA	St-Jo	Non	NA	NA	Oui	1	1	1	1	1	1	1	1	1	2	1	1	2	1	1	1	1	1	0	0	2	0	1	0	0	0	0	1	0
145	20	0	5	0	3	0	autre;	Jamais / Rarement	Non	NA	Oui	Oui	Oui	Non	NA	HML	NA	NA	NA	Non	1	1	1	1	1	1	1	1	2	2	1	1	1	1	2	1	1	1	0	1	1	0	2	0	1	1	0	1	0
146	18	0	0	0	0	0	dans une unité non-Covid;	Jamais / Rarement	Non	NA	Non	Oui	Non	Oui	Très bénéfique	St-Jo	Oui	Sophrologie;Fauteuil relaxant;Pause détente;Sieste avec MusicCare;	Très bénéfique	Oui	1	1	1	1	1	1	1	1	1	2	1	1	1	1	1	1	1	0	0	0	0	0	0	0	0	0	0	0	0
147	17	0	3	0	0	0	dans une unité Covid;	Régulièrement / Fréquemment	Non	NA	Non	Non	Non	Non	NA	St-Jo	Non	NA	NA	Oui	1	1	1	1	1	1	1	1	1	1	1	1	1	1	1	1	1	0	0	1	1	0	1	0	0	0	0	0	0
148	25	0	10	1	5	0	dans une unité non-Covid;	Régulièrement / Fréquemment	Oui	Pour moi;Pour ma famille;Pour les autres;Dans mon travail;	Oui	Oui	Oui	Non	NA	St-Jo	Oui	Pause détente;	Très bénéfique	Oui	2	1	2	1	1	1	1	2	1	1	1	2	3	2	2	1	1	3	0	2	2	1	2	0	0	1	1	1	1
149	37	0	8	1	8	1	autre;	Jamais / Rarement	Oui	Pour moi;Pour ma famille;Dans mon travail;	Oui	Oui	Oui	Non	NA	St-Jo	Non	NA	NA	Non	3	3	2	2	2	3	2	2	1	2	1	1	2	2	3	3	3	2	0	2	2	0	2	0	1	1	1	1	1
150	23	0	5	0	3	0	dans une unité Covid;dans une unité non-Covid;	Régulièrement / Fréquemment	Oui	Pour ma famille;	Oui	Oui	Oui	Non	NA	St-Jo	Non	NA	NA	Oui	2	1	2	1	2	3	1	1	1	1	1	1	1	2	1	1	1	1	0	2	1	0	1	0	0	0	1	1	1
151	35	0	7	0	1	0	dans une unité non-Covid;	Régulièrement / Fréquemment	Oui	Pour moi;Pour ma famille;Dans mon travail;	Oui	Oui	Non	Non	NA	St-Jo	Oui	Hypnose;Sophrologie;Kinésithérapie (thérapie manuelle);Fauteuil relaxant;Pause détente;Sieste avec MusicCare;	Très bénéfique	Oui	2	1	1	3	1	5	5	4	1	1	1	1	1	1	4	1	2	1	0	1	1	1	3	0	0	0	0	1	0
152	17	0	3	0	1	0	en travail à distance;	Jamais / Rarement	Non	NA	Non	Non	Non	Non	NA	St-Jo	Non	NA	NA	Non	1	1	1	1	1	1	1	1	1	1	1	1	1	1	1	1	1	1	0	0	1	0	1	0	0	0	1	0	0
153	43	0	9	1	11	1	dans une unité non-Covid;	Jamais / Rarement	Oui	Pour moi;Pour ma famille;Dans mon travail;	Oui	Oui	Oui	Oui	Très bénéfique	St-Jo	Non	NA	NA	Non	2	2	1	2	3	4	2	2	3	3	1	1	4	3	3	4	3	2	0	2	2	1	2	0	1	2	2	2	1
154	22	0	4	0	1	0	dans une unité Covid;dans une unité non-Covid;	Jamais / Rarement	Oui	Pour moi;Pour les autres;Dans mon travail;	Non	Oui	Non	Oui	Très bénéfique	St-Jo	Non	NA	NA	Oui	2	1	1	1	1	1	1	1	1	1	1	1	3	1	3	1	1	1	0	0	1	1	1	0	0	0	0	1	0
155	38	0	4	0	0	0	dans une unité non-Covid;autre;	Jamais / Rarement	Oui	Pour moi;Pour ma famille;Pour les autres;Dans mon travail;	Oui	Oui	Non	Oui	Assez bénéfique	St-Jo	Oui	Hypnose;	Très bénéfique	Oui	4	3	2	3	1	2	1	1	1	4	1	2	4	4	1	2	2	2	0	0	1	1	0	0	0	0	0	0	0
156	20	0	2	0	2	0	dans une unité Covid;dans une unité non-Covid;	Régulièrement / Fréquemment	Non	NA	Oui	Oui	Non	Non	NA	HML	NA	NA	NA	Oui	2	1	1	1	1	1	1	1	1	1	1	1	1	2	1	2	1	2	0	0	0	0	0	0	0	1	1	0	0
157	37	0	11	1	12	1	en travail à distance;	Jamais / Rarement	Non	NA	Non	Oui	Non	Non	NA	HML	NA	NA	NA	Oui	1	1	1	1	1	1	1	1	2	2	4	4	2	4	4	3	4	2	1	2	2	2	2	0	3	2	1	2	1
158	27	0	5	0	2	0	dans une unité Covid;dans une unité non-Covid;	Jamais / Rarement	Non	NA	Oui	Oui	Non	Non	NA	St-Jo	Non	NA	NA	Non	2	1	1	2	1	2	1	2	3	3	1	2	1	1	2	1	1	1	0	1	1	1	1	0	0	0	1	1	0
159	22	0	5	0	0	0	dans une unité Covid;	Régulièrement / Fréquemment	Oui	Pour ma famille;	Oui	Oui	Oui	Non	NA	St-Jo	Non	NA	NA	Oui	3	1	1	1	1	2	1	1	1	1	1	1	2	1	1	2	1	1	0	1	1	0	2	0	0	0	0	0	0
160	17	0	6	0	1	0	dans une unité Covid;	Régulièrement / Fréquemment	Oui	Dans mon travail;	Non	Oui	Non	Oui	Très bénéfique	St-Jo	Non	NA	NA	Oui	1	1	1	1	1	1	1	1	1	1	1	1	1	1	1	1	1	1	0	2	1	1	1	0	0	0	0	1	0
161	22	0	4	0	6	0	dans une unité Covid;dans une unité non-Covid;autre;	Régulièrement / Fréquemment	Non	NA	Oui	Non	Non	Non	NA	St-Jo	Non	NA	NA	Oui	2	1	1	1	2	1	1	1	1	2	2	1	2	1	1	1	1	0	0	1	1	1	1	0	0	0	0	1	1
162	22	0	3	0	1	0	dans une unité Covid;	Jamais / Rarement	Oui	Pour moi;Pour ma famille;Pour les autres;	Oui	Non	Non	Non	NA	St-Jo	Non	NA	NA	Oui	2	1	1	1	1	1	1	1	1	2	1	1	3	2	1	1	1	1	0	1	1	0	0	0	0	0	0	1	0
163	17	0	9	1	3	0	dans une unité non-Covid;	Jamais / Rarement	Non	NA	Oui	Oui	Non	Non	NA	St-Jo	Non	NA	NA	Oui	1	1	1	1	1	1	1	1	1	1	1	1	1	1	1	1	1	1	0	2	1	1	2	2	0	0	1	1	0
164	22	0	2	0	5	0	dans une unité non-Covid;	Jamais / Rarement	Non	NA	Oui	Oui	Oui	Non	NA	St-Jo	Non	NA	NA	Oui	2	1	1	1	1	1	1	1	1	2	1	1	1	2	2	1	2	1	0	0	0	0	1	0	1	0	1	2	0
165	20	0	10	1	0	0	dans une unité non-Covid;	Jamais / Rarement	Oui	Pour moi;Pour ma famille;Dans mon travail;	Oui	Oui	Non	Non	NA	St-Jo	Non	NA	NA	Oui	1	1	1	2	1	1	1	1	1	1	1	1	1	2	1	1	2	2	1	2	1	1	2	1	0	0	0	0	0
166	20	0	3	0	1	0	dans une unité non-Covid;	Jamais / Rarement	Oui	Pour ma famille;Pour les autres;	Oui	Oui	Non	Non	NA	St-Jo	Oui	Kinésithérapie (thérapie manuelle);Fauteuil relaxant;Pause détente;Sieste avec MusicCare;	Très bénéfique	Oui	2	1	1	1	1	1	1	1	1	1	1	1	1	1	2	1	2	0	0	1	2	0	0	0	0	0	0	1	0
167	21	0	5	0	1	0	dans une unité Covid;	Régulièrement / Fréquemment	Oui	Pour ma famille;	Oui	Non	Oui	Non	NA	HML	NA	NA	NA	Oui	2	1	1	1	1	1	1	2	1	1	1	1	1	1	1	1	3	3	0	0	1	0	1	0	0	0	0	1	0
168	17	0	2	0	1	0	autre;	Jamais / Rarement	Non	NA	Non	Oui	Non	Non	NA	St-Jo	Non	NA	NA	Oui	1	1	1	1	1	1	1	1	1	1	1	1	1	1	1	1	1	1	0	0	1	0	0	0	0	0	1	0	0
169	17	0	2	0	0	0	dans une unité Covid;	Jamais / Rarement	Oui	Pour moi;Pour ma famille;Pour les autres;	Oui	Oui	Oui	Non	NA	St-Jo	Non	NA	NA	Oui	1	1	1	1	1	1	1	1	1	1	1	1	1	1	1	1	1	1	0	0	1	0	0	0	0	0	0	0	0
170	17	0	2	0	1	0	autre;	Jamais / Rarement	Non	NA	Non	Oui	Non	Non	NA	St-Jo	Non	NA	NA	Oui	1	1	1	1	1	1	1	1	1	1	1	1	1	1	1	1	1	0	0	1	1	0	0	0	0	0	1	0	0
171	18	0	4	0	5	0	dans une unité Covid;dans une unité non-Covid;	Jamais / Rarement	Non	NA	Oui	Non	Non	Non	NA	St-Jo	Non	NA	NA	Oui	1	1	1	1	1	1	1	1	1	1	1	1	2	1	1	1	1	1	0	1	1	1	0	0	1	1	1	0	0
172	18	0	3	0	6	0	dans une unité Covid;	Régulièrement / Fréquemment	Non	NA	Non	Oui	Non	Non	NA	St-Jo	Non	NA	NA	Non	1	1	1	1	1	1	1	1	1	1	1	1	2	1	1	1	1	1	0	0	1	0	1	0	1	0	0	0	1
173	17	0	3	0	1	0	dans une unité non-Covid;	Jamais / Rarement	Non	NA	Non	Non	Non	Non	NA	St-Jo	Non	NA	NA	Oui	1	1	1	1	1	1	1	1	1	1	1	1	1	1	1	1	1	1	0	0	0	1	1	0	0	0	0	1	0
174	45	1	9	1	12	1	dans une unité non-Covid;	Jamais / Rarement	Non	NA	Non	Oui	Non	Non	NA	St-Jo	Non	NA	NA	Non	1	1	3	2	1	4	2	1	3	2	2	4	4	4	4	4	3	1	0	2	2	1	2	1	2	1	2	3	1
175	26	0	10	1	1	0	dans une unité non-Covid;	Jamais / Rarement	Oui	Pour les autres;	Non	Oui	Non	Non	NA	St-Jo	Non	NA	NA	Oui	1	1	1	1	1	1	1	1	1	2	2	1	3	2	1	3	3	3	0	2	2	1	2	0	0	0	0	1	0
176	17	0	3	0	0	0	en travail à distance;autre;	Jamais / Rarement	Non	NA	Non	Non	Non	Non	NA	Les 2	Non	NA	NA	Oui	1	1	1	1	1	1	1	1	1	1	1	1	1	1	1	1	1	1	0	1	1	0	0	0	0	0	0	0	0
177	17	0	3	0	2	0	dans une unité Covid;dans une unité non-Covid;	Jamais / Rarement	Non	NA	Non	Oui	Non	Oui	Assez bénéfique	St-Jo	Oui	Pause détente;Sieste avec MusicCare;	Assez bénéfique	Oui	1	1	1	1	1	1	1	1	1	1	1	1	1	1	1	1	1	1	0	1	1	0	0	0	0	0	1	1	0
178	17	0	4	0	1	0	dans une unité non-Covid;	Jamais / Rarement	Oui	Pour ma famille;Dans mon travail;	Oui	Non	Non	Oui	Très bénéfique	HML	NA	NA	NA	Oui	1	1	1	1	1	1	1	1	1	1	1	1	1	1	1	1	1	1	0	2	0	1	0	0	0	0	0	1	0
179	17	0	7	0	2	0	autre;	Jamais / Rarement	Oui	Pour moi;Pour ma famille;	Oui	Non	Oui	Non	NA	St-Jo	Non	NA	NA	Oui	1	1	1	1	1	1	1	1	1	1	1	1	1	1	1	1	1	1	0	2	1	1	1	1	0	0	0	1	1
180	20	0	6	0	1	0	dans une unité non-Covid;	Jamais / Rarement	Non	NA	Oui	Non	Non	Non	NA	HML	NA	NA	NA	Oui	1	2	1	1	3	1	1	1	1	1	1	1	1	1	1	1	1	0	0	1	2	1	2	0	0	0	0	1	0
181	51	1	13	1	9	1	dans une unité non-Covid;	Jamais / Rarement	Oui	Pour moi;Pour ma famille;	Oui	Non	Oui	Non	NA	St-Jo	Oui	Pause détente;Juste un café, sans rester;	Très bénéfique	Oui	4	2	4	3	2	2	2	3	4	4	3	4	4	2	3	2	3	2	3	3	1	1	1	2	1	1	1	1	3
182	21	0	3	0	1	0	dans une unité non-Covid;	Jamais / Rarement	Non	NA	Oui	Oui	Non	Non	NA	St-Jo	Non	NA	NA	Oui	1	1	1	3	2	1	1	1	1	1	1	1	1	1	1	2	1	1	0	1	1	0	0	0	0	0	0	1	0
183	41	0	12	1	6	0	en travail à distance;	Régulièrement / Fréquemment	Oui	Pour moi;Pour ma famille;	Non	Oui	Oui	Non	NA	HML	NA	NA	NA	Non	2	1	3	2	1	4	3	1	4	4	1	1	2	3	1	4	4	2	0	3	2	2	2	1	1	1	1	0	1
184	28	0	11	1	9	1	dans une unité Covid;dans une unité non-Covid;	Jamais / Rarement	Non	NA	Oui	Oui	Non	Oui	Très bénéfique	St-Jo	Oui	Fauteuil relaxant;Pause détente;	Assez bénéfique	Non	2	1	1	1	1	1	1	1	2	2	2	4	2	1	2	2	2	2	1	2	2	1	2	1	3	2	0	1	0
185	21	0	4	0	2	0	en travail à distance;	Jamais / Rarement	Oui	Pour moi;Pour ma famille;Pour les autres;	Non	Oui	Non	Non	NA	St-Jo	Oui	Pause détente;	Assez bénéfique	Oui	1	1	1	1	1	1	1	1	1	3	1	2	2	1	1	1	1	1	0	1	1	0	0	1	0	0	1	1	0
186	32	0	4	0	2	0	dans une unité Covid;	Régulièrement / Fréquemment	Non	NA	Non	Non	Non	Non	NA	St-Jo	Oui	Pause détente;	Très bénéfique	Oui	3	1	1	2	1	2	2	1	2	3	2	1	3	4	2	1	1	1	0	1	0	0	2	0	0	0	1	0	1
187	30	0	2	0	4	0	dans une unité Covid;	Régulièrement / Fréquemment	Non	NA	Oui	Oui	Non	Non	NA	St-Jo	Oui	Pause détente;	Très bénéfique	Oui	4	1	1	1	1	1	1	1	3	3	1	1	1	2	2	2	4	2	0	0	0	0	0	0	1	0	1	1	0
188	25	0	4	0	8	1	dans une unité non-Covid;	Jamais / Rarement	Oui	Pour moi;Pour ma famille;Pour les autres;Dans mon travail;	Non	Oui	Non	Non	NA	St-Jo	Oui	Kinésithérapie (thérapie manuelle);Fauteuil relaxant;Pause détente;	Pas du tout / pas très bénéfique	Non	1	1	1	3	1	1	2	1	2	1	1	2	2	2	1	2	1	1	1	1	1	0	0	0	1	1	2	1	1
189	21	0	4	0	1	0	dans une unité Covid;	Jamais / Rarement	Oui	Pour moi;Pour ma famille;Pour les autres;	Oui	Oui	Oui	Oui	Très bénéfique	Les 2	Non	NA	NA	Oui	1	1	1	1	1	1	1	1	1	1	1	1	2	2	2	1	2	1	0	1	1	1	0	0	0	0	0	1	0
190	32	0	12	1	12	1	dans une unité non-Covid;autre;	Jamais / Rarement	Oui	Pour moi;Pour ma famille;Pour les autres;	Oui	Non	Oui	Non	NA	HML	NA	NA	NA	Oui	1	1	1	1	1	1	1	1	3	4	2	2	2	4	3	2	2	2	1	3	3	0	3	0	1	1	2	1	3
191	39	0	12	1	5	0	dans une unité Covid;dans une unité non-Covid;	Régulièrement / Fréquemment	Oui	Pour moi;Pour ma famille;Pour les autres;Dans mon travail;	Oui	Oui	Oui	Non	NA	St-Jo	Non	NA	NA	Oui	3	2	1	4	3	2	2	1	1	3	1	1	3	3	3	3	3	1	2	2	2	2	2	1	0	0	2	1	1
192	20	0	4	0	0	0	dans une unité Covid;	Régulièrement / Fréquemment	Oui	Pour ma famille;Dans mon travail;	Oui	Oui	Non	Non	NA	St-Jo	Oui	Fauteuil relaxant;Pause détente;	Assez bénéfique	Oui	3	1	1	1	1	1	1	1	1	1	1	1	2	1	1	1	1	0	0	0	1	1	2	0	0	0	0	0	0
193	30	0	8	1	0	0	dans une unité Covid;dans une unité non-Covid;	Jamais / Rarement	Oui	Pour ma famille;	Oui	Oui	Oui	Oui	Assez bénéfique	St-Jo	Non	NA	NA	Oui	2	2	1	1	1	2	1	1	2	2	2	2	3	3	1	2	2	1	0	2	2	1	2	0	0	0	0	0	0
194	22	0	11	1	1	0	dans une unité Covid;	Régulièrement / Fréquemment	Oui	Pour ma famille;Dans mon travail;	Oui	Oui	Oui	Non	NA	St-Jo	Non	NA	NA	Oui	3	1	1	2	1	3	1	1	1	1	1	1	1	1	1	1	1	1	0	3	3	1	3	0	0	0	0	1	0
195	59	1	9	1	6	0	dans une unité Covid;	Régulièrement / Fréquemment	Oui	Pour moi;Pour ma famille;Pour les autres;Dans mon travail;	Oui	Oui	Non	Non	NA	St-Jo	Oui	Fauteuil relaxant;Pause détente;	Assez bénéfique	Oui	4	4	3	4	3	5	5	1	4	4	1	1	3	5	2	5	5	2	1	2	1	1	2	0	1	1	1	1	2
196	17	0	9	1	4	0	dans une unité non-Covid;	Jamais / Rarement	Non	NA	Non	Oui	Non	Non	NA	St-Jo	Non	NA	NA	Oui	1	1	1	1	1	1	1	1	1	1	1	1	1	1	1	1	1	1	2	2	1	1	1	1	0	0	1	1	2
197	28	0	7	0	4	0	dans une unité Covid;	Régulièrement / Fréquemment	Non	NA	Oui	Oui	Non	Non	NA	HML	NA	NA	NA	Oui	2	1	1	2	1	3	1	2	1	1	1	2	2	2	3	1	2	1	0	1	1	1	2	1	0	1	0	1	0
198	17	0	0	0	0	0	dans une unité Covid;	Régulièrement / Fréquemment	Non	NA	Non	Non	Non	Non	NA	St-Jo	Non	NA	NA	Oui	1	1	1	1	1	1	1	1	1	1	1	1	1	1	1	1	1	0	0	0	0	0	0	0	0	0	0	0	0
199	18	0	4	0	0	0	dans une unité non-Covid;en travail à distance;	Jamais / Rarement	Non	NA	Oui	Non	Non	Non	NA	St-Jo	Non	NA	NA	Oui	1	1	1	1	1	1	1	1	1	1	1	1	2	1	1	1	1	1	0	0	2	0	1	0	0	0	0	0	0
200	27	0	9	1	1	0	dans une unité Covid;	Régulièrement / Fréquemment	Oui	Pour ma famille;	Oui	Oui	Oui	Non	NA	St-Jo	Non	NA	NA	Oui	3	2	1	2	2	1	1	2	1	1	1	1	4	1	2	1	1	1	1	2	2	1	2	0	0	0	0	1	0
201	19	0	2	0	0	0	dans une unité Covid;	Régulièrement / Fréquemment	Non	NA	Oui	Oui	Non	Non	NA	St-Jo	Non	NA	NA	Oui	2	1	1	2	1	1	1	1	1	1	1	1	1	1	1	1	1	1	0	0	1	0	0	0	0	0	0	0	0
202	24	0	1	0	1	0	dans une unité Covid;	Régulièrement / Fréquemment	Oui	Pour moi;Pour ma famille;	Oui	Oui	Oui	Oui	Pas du tout / pas très bénéfique	St-Jo	Non	NA	NA	Oui	2	1	1	1	3	2	1	1	1	1	1	1	2	1	2	2	1	1	0	0	0	0	0	0	0	0	0	1	0
203	23	0	6	0	2	0	dans une unité Covid;	Régulièrement / Fréquemment	Non	NA	Oui	Non	Non	Oui	Très bénéfique	HML	NA	NA	NA	Oui	2	1	2	2	1	2	1	1	1	2	1	1	2	1	1	1	1	1	0	1	1	1	1	1	1	1	0	0	0
204	20	0	6	0	5	0	dans une unité Covid;	Jamais / Rarement	Oui	Pour moi;Pour ma famille;	Oui	Oui	Non	Non	NA	St-Jo	Non	NA	NA	Oui	1	1	1	1	1	1	1	1	1	2	1	1	1	1	2	2	1	2	0	1	2	0	1	0	1	0	1	2	0
205	22	0	3	0	1	0	dans une unité Covid;	Régulièrement / Fréquemment	Oui	Pour moi;Pour ma famille;Pour les autres;Dans mon travail;	Oui	Oui	Oui	Non	NA	St-Jo	Non	NA	NA	Oui	1	1	2	1	1	1	1	1	3	2	1	1	1	1	1	2	1	1	0	0	1	0	1	0	0	0	0	1	0
206	24	0	12	1	1	0	dans une unité Covid;dans une unité non-Covid;	Jamais / Rarement	Oui	Pour moi;Pour ma famille;Pour les autres;	Oui	Non	Non	Non	NA	St-Jo	Non	NA	NA	Non	1	1	1	1	1	1	1	1	1	2	1	1	1	3	1	3	3	1	3	3	1	3	0	1	0	0	1	0	0
207	23	0	6	0	2	0	dans une unité Covid;dans une unité non-Covid;	Régulièrement / Fréquemment	Oui	Pour moi;Pour ma famille;Pour les autres;Dans mon travail;	Oui	Non	Non	Non	NA	HML	NA	NA	NA	Oui	3	4	1	1	1	1	1	1	1	1	2	1	1	1	1	1	1	1	1	1	1	1	1	0	0	0	0	0	0
208	49	1	8	1	5	0	dans une unité Covid;	Régulièrement / Fréquemment	Oui	Pour ma famille;Dans mon travail;	Oui	Oui	Non	Oui	Assez bénéfique	St-Jo	Oui	Hypnose;Kinésithérapie (thérapie manuelle);Pause détente;	Assez bénéfique	Oui	3	3	2	3	2	4	4	2	2	2	2	4	4	3	3	3	3	1	1	2	1	1	2	0	1	1	1	1	0
209	31	0	4	0	9	1	dans une unité Covid;	Régulièrement / Fréquemment	Non	NA	Non	Oui	Non	Non	NA	St-Jo	Oui	Kinésithérapie (thérapie manuelle);Fauteuil relaxant;Pause détente;	Très bénéfique	Non	1	1	1	1	1	1	1	1	1	3	3	1	3	3	3	3	3	1	0	0	2	0	1	0	1	1	2	3	0
210	33	0	15	1	4	0	dans une unité Covid;	Régulièrement / Fréquemment	Oui	Pour les autres;	Non	Non	Non	Non	NA	St-Jo	Non	NA	NA	Non	4	2	1	5	1	1	1	1	1	5	1	1	5	1	1	1	1	0	2	3	2	3	3	2	2	2	0	0	0
211	20	0	3	0	1	0	dans une unité Covid;dans une unité non-Covid;	Régulièrement / Fréquemment	Non	NA	Non	Non	Non	Non	NA	St-Jo	Non	NA	NA	Oui	1	2	1	1	1	1	1	1	1	2	1	1	1	2	1	1	1	1	0	1	0	0	1	0	0	0	0	1	0
212	21	0	2	0	1	0	dans une unité Covid;	Régulièrement / Fréquemment	Non	NA	Oui	Non	Oui	Non	NA	St-Jo	Non	NA	NA	Oui	1	1	1	1	1	1	1	1	2	1	1	1	1	1	1	4	1	0	0	1	1	0	0	0	0	0	0	1	0
213	18	0	5	0	3	0	dans une unité Covid;	Régulièrement / Fréquemment	Oui	Pour moi;Pour ma famille;Pour les autres;Dans mon travail;	Oui	Non	Non	Non	NA	St-Jo	Non	NA	NA	Oui	1	1	1	1	1	1	1	1	1	1	1	1	1	1	2	1	1	1	0	1	1	1	1	0	0	0	1	1	0
214	24	0	6	0	2	0	dans une unité Covid;	Régulièrement / Fréquemment	Oui	Pour moi;Dans mon travail;	Oui	Non	Non	Non	NA	HML	NA	NA	NA	Oui	2	1	1	1	1	3	1	1	3	1	1	1	3	1	1	1	1	1	1	1	1	1	0	1	1	0	0	1	0
215	27	0	8	1	6	0	dans une unité Covid;	Régulièrement / Fréquemment	Non	NA	Oui	Non	Non	Non	NA	St-Jo	Non	NA	NA	Oui	1	1	1	1	2	1	1	2	1	3	1	1	2	1	3	2	3	3	1	1	2	1	0	0	2	0	1	1	0
216	23	0	5	0	1	0	dans une unité Covid;dans une unité non-Covid;	Régulièrement / Fréquemment	Oui	Pour ma famille;	Oui	Oui	Oui	Non	NA	St-Jo	Non	NA	NA	Oui	2	2	1	2	1	1	1	1	1	1	1	1	3	1	2	1	1	1	0	2	1	1	0	0	0	0	0	1	0
217	31	0	3	0	6	0	dans une unité Covid;dans une unité non-Covid;	Régulièrement / Fréquemment	Oui	Pour moi;Pour ma famille;	Oui	Oui	Oui	Oui	Assez bénéfique	St-Jo	Non	NA	NA	Oui	3	1	1	3	1	1	1	1	5	5	1	3	1	1	1	1	1	1	0	0	1	1	0	0	1	1	1	0	3
218	62	1	16	1	10	1	dans une unité non-Covid;	Jamais / Rarement	Oui	Pour moi;Pour ma famille;Pour les autres;Dans mon travail;	Oui	Oui	Oui	Non	NA	St-Jo	Non	NA	NA	Oui	3	3	3	3	5	2	3	3	5	2	3	3	5	5	5	4	5	3	3	3	1	1	2	3	1	1	1	2	1
219	30	0	14	1	3	0	dans une unité non-Covid;	Jamais / Rarement	Oui	Pour ma famille;Dans mon travail;	Oui	Non	Oui	Non	NA	St-Jo	Non	NA	NA	Non	2	1	1	2	1	1	1	1	2	2	1	2	4	1	3	1	4	3	3	3	2	0	1	2	1	0	0	1	0
220	21	0	0	0	1	0	dans une unité Covid;dans une unité non-Covid;	Régulièrement / Fréquemment	Non	NA	Non	Non	Non	Non	NA	St-Jo	Non	NA	NA	Oui	1	1	1	2	1	1	1	1	1	3	1	1	1	1	2	1	1	0	0	0	0	0	0	0	0	0	0	0	1
221	84	1	20	1	15	1	dans une unité Covid;	Régulièrement / Fréquemment	Oui	Pour moi;Pour ma famille;Pour les autres;Dans mon travail;	Oui	Oui	Oui	Oui	Pas du tout / pas très bénéfique	St-Jo	Non	NA	NA	Non	5	5	5	5	5	4	5	5	5	5	5	5	5	5	5	5	5	3	3	3	2	3	3	3	3	2	2	2	2
222	19	0	3	0	1	0	autre;	Jamais / Rarement	Non	NA	Oui	Oui	Oui	Non	NA	St-Jo	Non	NA	NA	Oui	2	2	1	1	1	1	1	1	1	1	1	1	1	1	1	1	1	1	0	0	1	1	0	0	0	0	1	0	0
223	23	0	13	1	1	0	dans une unité Covid;	Régulièrement / Fréquemment	Oui	Pour moi;Pour ma famille;Pour les autres;Dans mon travail;	Oui	Oui	Oui	Oui	Pas du tout / pas très bénéfique	St-Jo	Non	NA	NA	Oui	3	1	1	1	2	2	2	1	1	1	1	1	1	2	1	1	1	3	3	3	1	1	1	1	0	0	1	0	0
224	30	0	2	0	4	0	autre;	Jamais / Rarement	Non	NA	Oui	Oui	Oui	Non	NA	St-Jo	Non	NA	NA	Non	1	1	1	1	1	1	1	1	5	5	1	1	5	1	1	2	1	1	0	0	0	1	0	0	1	1	1	0	0
225	20	0	2	0	0	0	dans une unité Covid;dans une unité non-Covid;	Régulièrement / Fréquemment	Non	NA	Oui	Oui	Oui	Oui	Pas du tout / pas très bénéfique	St-Jo	Non	NA	NA	Oui	1	1	1	1	1	1	1	1	2	2	1	2	1	1	1	1	1	0	0	1	1	0	0	0	0	0	0	0	0
226	26	0	8	1	4	0	dans une unité Covid;	Régulièrement / Fréquemment	Oui	Pour ma famille;	Oui	Non	Oui	Non	NA	St-Jo	Non	NA	NA	Non	3	1	2	2	1	3	1	1	1	2	2	2	1	1	1	1	1	1	1	1	2	1	1	1	1	1	1	1	0
227	50	1	10	1	9	1	dans une unité Covid;	Régulièrement / Fréquemment	Oui	Pour moi;Pour les autres;Dans mon travail;	Oui	Oui	Oui	Oui	Très bénéfique	St-Jo	Non	NA	NA	Oui	4	3	3	3	3	4	3	4	3	1	2	2	2	2	3	5	3	1	1	3	0	1	1	3	0	2	2	2	2
228	18	0	3	0	0	0	dans une unité Covid;dans une unité non-Covid;	Régulièrement / Fréquemment	Non	NA	Non	Oui	Non	Oui	Assez bénéfique	St-Jo	Non	NA	NA	Oui	1	1	1	1	1	1	1	1	1	2	1	1	1	1	1	1	1	1	0	0	1	0	1	0	0	0	0	0	0
229	17	0	3	0	0	0	dans une unité Covid;	Régulièrement / Fréquemment	Non	NA	Non	Oui	Non	Non	NA	St-Jo	Non	NA	NA	Oui	1	1	1	1	1	1	1	1	1	1	1	1	1	1	1	1	1	0	0	0	3	0	0	0	0	0	0	0	0
230	24	0	5	0	1	0	dans une unité Covid;	Régulièrement / Fréquemment	Non	NA	Non	Oui	Non	Non	NA	St-Jo	Non	NA	NA	Oui	1	1	1	1	1	1	1	1	2	2	1	1	2	3	2	1	2	1	0	1	0	1	2	0	0	0	0	1	0
231	29	0	6	0	3	0	dans une unité Covid;	Régulièrement / Fréquemment	Oui	Pour moi;Pour ma famille;	Oui	Oui	Oui	Non	NA	St-Jo	Non	NA	NA	Non	2	1	2	1	3	1	1	1	1	2	1	2	2	2	3	2	2	1	1	2	1	1	0	0	0	0	1	1	0
232	17	0	2	0	0	0	dans une unité Covid;	Régulièrement / Fréquemment	Non	NA	Oui	Oui	Non	Non	NA	St-Jo	Non	NA	NA	Non	1	1	1	1	1	1	1	1	1	1	1	1	1	1	1	1	1	1	0	0	0	0	1	0	0	0	0	0	0
233	27	0	5	0	6	0	dans une unité non-Covid;	Jamais / Rarement	Oui	Pour ma famille;Pour les autres;Dans mon travail;	Oui	Non	Non	Non	NA	St-Jo	Non	NA	NA	Oui	2	1	2	2	1	2	2	2	1	1	2	2	2	1	1	2	1	1	1	1	2	0	0	0	3	2	0	0	1
234	37	0	9	1	6	0	dans une unité non-Covid;	Régulièrement / Fréquemment	Oui	Pour moi;Pour ma famille;Dans mon travail;	Oui	Oui	Oui	Non	NA	St-Jo	Non	NA	NA	Oui	3	1	1	2	1	3	2	3	2	3	2	4	3	2	2	2	1	1	2	2	0	1	2	1	1	1	0	1	1
235	26	0	8	1	2	0	dans une unité Covid;	Régulièrement / Fréquemment	Oui	Pour ma famille;	Oui	Oui	Non	Non	NA	St-Jo	Non	NA	NA	Oui	1	1	1	1	1	1	1	1	2	3	2	2	1	2	2	2	2	1	0	2	1	1	2	1	0	1	0	1	0
236	17	0	2	0	1	0	dans une unité Covid;dans une unité non-Covid;	Régulièrement / Fréquemment	Non	NA	Oui	Oui	Non	Non	NA	St-Jo	Non	NA	NA	Oui	1	1	1	1	1	1	1	1	1	1	1	1	1	1	1	1	1	1	0	1	0	0	0	0	0	0	0	1	0
237	54	1	14	1	10	1	dans une unité Covid;	Jamais / Rarement	Oui	Pour ma famille;Pour les autres;	Oui	Oui	Non	Non	NA	St-Jo	Non	NA	NA	Oui	4	2	3	3	3	3	4	2	3	2	2	4	4	4	4	4	3	3	3	3	0	1	3	1	0	1	3	2	2
238	17	0	3	0	0	0	dans une unité Covid;dans une unité non-Covid;	Régulièrement / Fréquemment	Non	NA	Oui	Non	Non	Non	NA	St-Jo	Non	NA	NA	Oui	1	1	1	1	1	1	1	1	1	1	1	1	1	1	1	1	1	0	0	0	3	0	0	0	0	0	0	0	0
239	24	0	5	0	4	0	dans une unité Covid;	Régulièrement / Fréquemment	Oui	Pour moi;Pour ma famille;Pour les autres;Dans mon travail;	Oui	Oui	Oui	Non	NA	St-Jo	Non	NA	NA	Oui	3	1	1	2	1	1	1	1	1	1	1	3	3	1	1	1	1	1	0	1	1	1	0	1	0	1	1	1	0
240	19	0	2	0	5	0	dans une unité non-Covid;	Régulièrement / Fréquemment	Oui	Pour moi;Pour ma famille;Pour les autres;Dans mon travail;	Oui	Non	Oui	Non	NA	St-Jo	Non	NA	NA	Non	2	1	1	1	1	1	1	1	2	1	1	1	1	1	1	1	1	1	0	0	1	0	0	0	2	0	2	0	0
241	19	0	6	0	4	0	dans une unité Covid;dans une unité non-Covid;	Jamais / Rarement	Oui	Pour moi;Pour ma famille;Pour les autres;	Oui	Non	Oui	Non	NA	St-Jo	Non	NA	NA	Non	1	1	1	1	1	1	1	1	1	1	1	1	2	1	1	1	2	1	1	1	0	0	3	0	0	0	1	0	3
242	85	1	15	1	7	0	dans une unité Covid;	Régulièrement / Fréquemment	Oui	Pour moi;Pour ma famille;Pour les autres;Dans mon travail;	Oui	Oui	Oui	Non	NA	St-Jo	Oui	Hypnose;Sophrologie;Fauteuil relaxant;	Très bénéfique	Oui	5	5	5	5	5	5	5	5	5	5	5	5	5	5	5	5	5	2	3	2	3	1	3	1	1	1	0	1	0
243	22	0	8	1	8	1	dans une unité Covid;	Régulièrement / Fréquemment	Oui	Pour moi;Pour ma famille;	Oui	Oui	Oui	Non	NA	St-Jo	Non	NA	NA	Oui	1	1	1	1	1	1	1	1	1	5	1	2	1	1	1	1	1	2	1	1	1	1	2	0	3	0	1	1	2
244	19	0	5	0	0	0	dans une unité non-Covid;autre;	Jamais / Rarement	Non	NA	Oui	Non	Oui	Non	NA	St-Jo	Non	NA	NA	Oui	3	1	1	1	1	1	1	1	1	1	1	1	1	1	1	1	1	1	0	1	2	0	1	0	0	0	0	0	0
245	30	0	5	0	5	0	dans une unité Covid;	Régulièrement / Fréquemment	Oui	Pour moi;Pour ma famille;	Oui	Oui	Oui	Non	NA	St-Jo	Oui	Kinésithérapie (thérapie manuelle);Fauteuil relaxant;Pause détente;Sieste avec MusicCare;autre;	Très bénéfique	Oui	4	2	2	2	1	2	1	2	1	1	3	3	1	1	2	1	1	1	1	1	1	0	1	0	1	1	0	1	1
246	42	0	11	1	6	0	dans une unité Covid;dans une unité non-Covid;	Régulièrement / Fréquemment	Oui	Pour moi;Pour ma famille;Pour les autres;Dans mon travail;	Oui	Oui	Oui	Non	NA	St-Jo	Non	NA	NA	Non	4	2	3	4	4	2	2	2	2	2	1	3	3	2	2	2	2	1	3	2	1	1	2	1	1	1	0	1	2
247	31	0	13	1	13	1	dans une unité Covid;dans une unité non-Covid;	Régulièrement / Fréquemment	Oui	Pour ma famille;Pour les autres;	Oui	Oui	Oui	Non	NA	St-Jo	Non	NA	NA	Oui	4	3	1	2	1	1	2	1	2	3	1	2	3	1	1	2	1	3	2	3	2	2	0	1	2	3	2	2	2
248	18	0	4	0	0	0	dans une unité Covid;	Régulièrement / Fréquemment	Oui	Pour moi;Pour ma famille;	Oui	Oui	Oui	Non	NA	St-Jo	Non	NA	NA	Oui	2	1	1	1	1	1	1	1	1	1	1	1	1	1	1	1	1	1	0	0	1	1	1	0	0	0	0	0	0
249	17	0	3	0	0	0	dans une unité non-Covid;	Régulièrement / Fréquemment	Oui	Pour moi;Pour ma famille;Pour les autres;	Oui	Non	Oui	Non	NA	St-Jo	Non	NA	NA	Oui	1	1	1	1	1	1	1	1	1	1	1	1	1	1	1	1	1	1	0	1	1	0	0	0	0	0	0	0	0
250	38	0	7	0	7	0	dans une unité Covid;	Régulièrement / Fréquemment	Oui	Pour les autres;	Oui	Non	Oui	Non	NA	St-Jo	Non	NA	NA	Oui	2	1	2	3	1	4	2	2	2	3	2	2	3	3	3	2	1	2	0	2	1	1	0	1	1	1	0	2	1
251	41	0	10	1	3	0	dans une unité non-Covid;	Jamais / Rarement	Oui	Pour moi;Pour ma famille;	Oui	Oui	Oui	Non	NA	St-Jo	Non	NA	NA	Oui	2	1	3	2	3	3	2	2	2	4	1	2	3	3	2	3	3	2	1	2	1	1	2	1	0	0	1	1	0
252	28	0	4	0	6	0	dans une unité non-Covid;	Jamais / Rarement	Oui	Pour moi;Pour ma famille;Dans mon travail;	Oui	Oui	Oui	Non	NA	St-Jo	Non	NA	NA	Oui	2	1	1	1	1	1	3	1	3	4	1	1	2	2	1	1	2	1	1	1	1	0	0	0	1	1	1	1	1
253	19	0	2	0	6	0	dans une unité Covid;	Régulièrement / Fréquemment	Non	NA	Oui	Oui	Oui	Non	NA	St-Jo	Non	NA	NA	Oui	3	1	1	1	1	1	1	1	1	1	1	1	1	1	1	1	1	1	0	0	0	1	0	0	0	0	1	1	3
254	28	0	9	1	7	0	dans une unité Covid;	Régulièrement / Fréquemment	Oui	Pour moi;Pour ma famille;Pour les autres;Dans mon travail;	Oui	Oui	Oui	Non	NA	St-Jo	Non	NA	NA	Oui	3	2	2	2	2	1	1	2	1	1	1	1	2	1	2	2	2	1	1	2	2	1	1	1	2	0	0	1	3
255	17	0	6	0	4	0	dans une unité non-Covid;	Jamais / Rarement	Oui	Pour moi;Pour ma famille;Pour les autres;Dans mon travail;	Oui	Oui	Oui	Non	NA	St-Jo	Non	NA	NA	Oui	1	1	1	1	1	1	1	1	1	1	1	1	1	1	1	1	1	1	0	0	1	2	1	1	3	0	0	1	0
256	31	0	2	0	5	0	dans une unité Covid;dans une unité non-Covid;	Régulièrement / Fréquemment	Oui	Pour ma famille;	Oui	Oui	Non	Non	NA	St-Jo	Non	NA	NA	Oui	2	1	3	2	2	2	1	2	3	3	2	2	1	1	1	2	1	1	0	0	1	0	0	0	0	0	1	1	2
257	19	0	3	0	2	0	dans une unité non-Covid;	Jamais / Rarement	Oui	Pour ma famille;Pour les autres;	Oui	Non	Non	Non	NA	St-Jo	Non	NA	NA	Oui	1	1	2	1	1	1	2	1	1	1	1	1	1	1	1	1	1	1	0	0	1	0	1	0	0	0	0	1	1
258	46	1	12	1	8	1	dans une unité Covid;dans une unité non-Covid;	Régulièrement / Fréquemment	Oui	Pour moi;Pour ma famille;	Oui	Oui	Oui	Non	NA	St-Jo	Non	NA	NA	Oui	3	1	1	2	3	4	4	1	4	4	1	4	4	3	1	3	3	1	2	2	2	1	2	2	1	2	0	1	2
259	22	0	5	0	2	0	dans une unité Covid;dans une unité non-Covid;	Régulièrement / Fréquemment	Oui	Pour moi;Pour ma famille;	Oui	Non	Non	Non	NA	St-Jo	Non	NA	NA	Oui	2	1	1	2	1	1	1	2	1	1	1	1	2	1	2	1	1	1	0	0	1	1	2	0	0	0	0	1	1
260	51	1	8	1	5	0	dans une unité non-Covid;	Jamais / Rarement	Oui	Pour ma famille;Pour les autres;	Oui	Oui	Oui	Non	NA	St-Jo	Non	NA	NA	Oui	3	3	2	2	3	3	2	1	2	5	1	1	4	5	4	5	5	1	1	2	1	1	1	1	0	1	1	1	0
261	63	1	14	1	9	1	dans une unité Covid;	Jamais / Rarement	Oui	Pour moi;Pour ma famille;	Oui	Non	Oui	Non	NA	St-Jo	Non	NA	NA	Oui	4	3	2	3	3	4	4	4	4	4	4	4	4	4	4	4	4	3	3	3	1	1	2	1	2	1	1	1	2
262	17	0	6	0	4	0	autre;	Jamais / Rarement	Non	NA	Non	Oui	Oui	Non	NA	St-Jo	Non	NA	NA	Oui	1	1	1	1	1	1	1	1	1	1	1	1	1	1	1	1	1	0	0	0	3	3	0	0	0	0	3	1	0
263	18	0	2	0	0	0	dans une unité non-Covid;	Jamais / Rarement	Oui	Pour ma famille;Dans mon travail;	Oui	Oui	Oui	Non	NA	St-Jo	Non	NA	NA	Oui	1	1	1	1	2	1	1	1	1	1	1	1	1	1	1	1	1	0	0	1	1	0	0	0	0	0	0	0	0
264	19	0	6	0	3	0	dans une unité Covid;	Régulièrement / Fréquemment	Non	NA	Non	Non	Non	Non	NA	St-Jo	Oui	Hypnose;Kinésithérapie (thérapie manuelle);Fauteuil relaxant;Pause détente;Juste un café, sans rester;	Très bénéfique	Oui	1	1	1	1	1	1	1	1	1	2	1	2	1	1	1	1	1	1	0	1	1	1	2	0	2	0	0	1	0
265	36	0	11	1	5	0	dans une unité Covid;	Régulièrement / Fréquemment	Oui	Pour les autres;	Non	Non	Non	Non	NA	St-Jo	Oui	Kinésithérapie (thérapie manuelle);Juste un café, sans rester;	Très bénéfique	Oui	3	3	2	4	3	1	1	1	1	1	1	1	2	3	3	3	3	2	0	2	2	2	1	2	0	0	1	1	2
266	40	0	9	1	8	1	dans une unité Covid;dans une unité non-Covid;	Régulièrement / Fréquemment	Oui	Pour moi;Dans mon travail;	Non	Oui	Oui	Non	NA	St-Jo	Oui	Kinésithérapie (thérapie manuelle);Fauteuil relaxant;Sieste avec MusicCare;	Assez bénéfique	Oui	4	2	3	2	2	3	3	1	1	3	2	2	2	2	2	4	2	2	1	2	1	1	1	1	1	2	1	1	1
267	18	0	0	0	1	0	dans une unité Covid;	Régulièrement / Fréquemment	Non	NA	Non	Oui	Non	Non	NA	St-Jo	Non	NA	NA	Oui	2	1	1	1	1	1	1	1	1	1	1	1	1	1	1	1	1	0	0	0	0	0	0	0	0	0	0	0	1
268	21	0	4	0	0	0	dans une unité Covid;dans une unité non-Covid;	Régulièrement / Fréquemment	Oui	Pour ma famille;Dans mon travail;	Oui	Non	Non	Non	NA	HML	NA	NA	NA	Oui	2	1	1	1	1	2	2	1	1	1	1	1	2	1	1	1	1	1	0	1	1	0	1	0	0	0	0	0	0
269	37	0	8	1	10	1	dans une unité Covid;dans une unité non-Covid;	Régulièrement / Fréquemment	Oui	Pour moi;Pour ma famille;Pour les autres;	Oui	Oui	Oui	Non	NA	St-Jo	Non	NA	NA	Oui	3	1	2	1	2	2	1	3	3	3	3	3	1	3	3	2	1	2	1	2	1	0	2	0	2	1	1	2	2
270	24	0	11	1	5	0	en travail à distance;	Jamais / Rarement	Oui	Pour ma famille;	Oui	Oui	Oui	Non	NA	HML	NA	NA	NA	Non	3	1	1	1	1	1	1	1	2	1	1	1	1	2	3	2	1	2	0	3	2	1	2	1	3	0	1	1	0
271	19	0	10	1	1	0	dans une unité non-Covid;	Jamais / Rarement	Oui	Pour moi;Pour ma famille;Pour les autres;Dans mon travail;	Oui	Oui	Oui	Non	NA	St-Jo	Non	NA	NA	Oui	1	1	1	2	1	1	1	1	1	1	1	1	2	1	1	1	1	1	1	3	1	2	2	0	1	0	0	0	0
272	27	0	10	1	8	1	en travail à distance;autre;	Jamais / Rarement	Non	NA	Oui	Oui	Non	Non	NA	St-Jo	Non	NA	NA	Oui	2	1	2	2	1	2	2	1	2	2	1	1	1	1	2	2	2	1	1	1	3	1	2	1	1	2	2	1	0
273	50	1	11	1	3	0	dans une unité Covid;	Régulièrement / Fréquemment	Oui	Pour moi;Pour ma famille;Dans mon travail;	Non	Non	Non	Non	NA	St-Jo	Oui	Hypnose;Fauteuil relaxant;Pause détente;Juste un café, sans rester;	Assez bénéfique	Oui	4	3	3	4	4	4	1	1	1	4	3	1	3	4	4	4	2	2	2	3	1	1	1	1	0	0	0	1	1
274	20	0	5	0	4	0	dans une unité non-Covid;	Régulièrement / Fréquemment	Oui	Pour ma famille;	Oui	Oui	Oui	Non	NA	St-Jo	Non	NA	NA	Oui	1	1	1	1	1	2	1	1	2	1	1	1	1	1	2	1	1	1	0	1	1	0	2	0	0	0	1	1	2
275	30	0	11	1	5	0	dans une unité Covid;	Régulièrement / Fréquemment	Oui	Pour les autres;Dans mon travail;	Oui	Non	Non	Non	NA	St-Jo	Non	NA	NA	Non	2	1	1	2	1	1	1	2	2	1	1	3	2	3	3	2	2	2	0	2	2	2	2	1	2	1	1	1	0
276	49	1	9	1	9	1	dans une unité non-Covid;	Jamais / Rarement	Oui	Dans mon travail;	Non	Oui	Non	Non	NA	St-Jo	Non	NA	NA	Oui	3	1	2	2	2	3	2	2	4	4	5	4	3	3	3	3	3	1	1	2	1	1	2	1	1	1	1	1	2
277	17	0	3	0	2	0	dans une unité non-Covid;	Jamais / Rarement	Non	NA	Oui	Non	Non	Non	NA	St-Jo	Non	NA	NA	Oui	1	1	1	1	1	1	1	1	1	1	1	1	1	1	1	1	1	1	0	1	1	0	0	0	0	0	1	1	0
278	17	0	1	0	1	0	dans une unité Covid;	Régulièrement / Fréquemment	Non	NA	Oui	Oui	Non	Non	NA	St-Jo	Non	NA	NA	Oui	1	1	1	1	1	1	1	1	1	1	1	1	1	1	1	1	1	0	0	0	1	0	0	0	0	0	0	1	0
279	42	0	4	0	13	1	dans une unité Covid;	Régulièrement / Fréquemment	Oui	Pour les autres;Dans mon travail;	Non	Oui	Non	Non	NA	St-Jo	Non	NA	NA	Oui	1	1	1	1	1	4	5	1	5	4	1	4	4	1	2	5	1	0	1	2	1	0	0	0	3	2	1	1	1
280	17	0	2	0	0	0	dans une unité Covid;dans une unité non-Covid;	Jamais / Rarement	Oui	Pour moi;	Oui	Non	Non	Non	NA	St-Jo	Non	NA	NA	Oui	1	1	1	1	1	1	1	1	1	1	1	1	1	1	1	1	1	1	0	0	1	0	0	0	0	0	0	0	0
281	23	0	3	0	1	0	dans une unité Covid;	Régulièrement / Fréquemment	Oui	Pour ma famille;Pour les autres;	Oui	Oui	Non	Non	NA	St-Jo	Non	NA	NA	Oui	2	2	1	1	1	1	1	2	1	3	1	1	1	1	2	1	1	1	0	1	1	0	0	0	0	0	0	1	0
282	17	0	3	0	0	0	dans une unité non-Covid;	Jamais / Rarement	Non	NA	Non	Oui	Non	Non	NA	St-Jo	Non	NA	NA	Oui	1	1	1	1	1	1	1	1	1	1	1	1	1	1	1	1	1	0	0	1	1	1	0	0	0	0	0	0	0
283	38	0	10	1	7	0	dans une unité Covid;dans une unité non-Covid;	Régulièrement / Fréquemment	Oui	Pour moi;Pour ma famille;Pour les autres;Dans mon travail;	Oui	Oui	Oui	Non	NA	St-Jo	Oui	Kinésithérapie (thérapie manuelle);Fauteuil relaxant;Pause détente;Sieste avec MusicCare;	Assez bénéfique	Oui	3	3	2	2	2	1	2	2	2	2	2	2	4	2	2	2	3	2	2	2	1	1	1	1	1	1	1	1	1
284	23	0	12	1	11	1	dans une unité non-Covid;	Jamais / Rarement	Oui	Pour moi;Pour ma famille;	Oui	Non	Oui	Non	NA	St-Jo	Oui	Fauteuil relaxant;Pause détente;	Assez bénéfique	Oui	3	1	1	1	1	1	1	1	1	1	1	1	2	2	1	2	2	2	1	3	2	2	0	2	1	0	3	2	0
285	23	0	12	1	2	0	dans une unité non-Covid;	Jamais / Rarement	Non	NA	Oui	Oui	Non	Non	NA	St-Jo	Non	NA	NA	Oui	2	1	1	1	1	1	1	1	1	2	1	2	3	1	2	1	1	3	1	3	2	1	2	0	0	1	0	1	0
286	25	0	6	0	5	0	dans une unité non-Covid;	Jamais / Rarement	Oui	Pour moi;Pour ma famille;	Oui	Non	Non	Non	NA	St-Jo	Non	NA	NA	Oui	2	1	1	1	1	1	1	1	2	2	1	2	2	2	2	1	2	1	0	2	1	1	1	0	1	1	1	1	0
287	18	0	2	0	7	0	autre;	Jamais / Rarement	Non	NA	Oui	Oui	Oui	Non	NA	HML	NA	NA	NA	Oui	1	1	1	1	1	1	1	1	1	2	1	1	1	1	1	1	1	0	0	1	1	0	0	0	1	0	1	1	0
288	38	0	11	1	11	1	dans une unité Covid;	Jamais / Rarement	Oui	Pour moi;Pour ma famille;Pour les autres;Dans mon travail;	Oui	Non	Non	Non	NA	HML	NA	NA	NA	Oui	1	1	2	3	1	1	1	2	4	4	2	4	3	3	2	2	2	3	2	2	1	1	2	0	2	2	1	1	2
289	33	0	4	0	2	0	en travail à distance;autre;	Jamais / Rarement	Non	NA	Non	Non	Non	Non	NA	St-Jo	Non	NA	NA	Oui	1	1	1	2	1	3	2	1	3	4	3	2	1	3	2	1	2	1	1	1	1	0	0	0	1	0	0	1	0
290	22	0	10	1	4	0	en travail à distance;	Jamais / Rarement	Oui	Pour moi;Pour ma famille;	Non	Non	Oui	Non	NA	St-Jo	Non	NA	NA	Oui	1	1	1	2	1	1	1	1	2	1	1	1	2	2	1	2	1	2	2	3	2	0	1	0	0	0	1	0	2
291	22	0	6	0	4	0	dans une unité Covid;	Régulièrement / Fréquemment	Oui	Pour moi;Pour ma famille;Pour les autres;	Oui	Non	Oui	Oui	Très bénéfique	HML	NA	NA	NA	Oui	1	1	2	1	1	1	1	1	1	2	1	1	2	2	2	1	1	2	0	1	1	1	1	0	0	0	1	1	1
292	26	0	6	0	5	0	autre;	Jamais / Rarement	Oui	Pour ma famille;Pour les autres;	Oui	Non	Non	Non	NA	St-Jo	Oui	Fauteuil relaxant;Pause détente;	Très bénéfique	Non	1	2	1	2	1	1	1	1	2	2	1	1	3	1	3	2	1	1	0	2	1	2	0	0	1	0	1	2	0
293	27	0	5	0	8	1	autre;	Régulièrement / Fréquemment	Non	NA	Non	Oui	Non	Non	NA	St-Jo	Non	NA	NA	Oui	2	1	2	3	2	1	1	1	2	2	1	1	2	2	1	1	2	1	0	1	1	0	1	1	2	1	1	1	0
294	18	0	7	0	3	0	en travail à distance;	Jamais / Rarement	Non	NA	Non	Oui	Non	Non	NA	St-Jo	Non	NA	NA	Oui	1	1	1	1	1	1	1	1	1	2	1	1	1	1	1	1	1	1	0	1	2	1	2	0	0	0	0	2	0
295	20	0	6	0	1	0	dans une unité Covid;dans une unité non-Covid;	Régulièrement / Fréquemment	Oui	Pour moi;Pour ma famille;	Oui	Oui	Non	Non	NA	St-Jo	Non	NA	NA	Non	1	1	1	1	1	1	1	1	1	3	1	1	2	1	1	1	1	1	0	2	1	0	2	0	0	0	0	1	0
296	21	0	2	0	1	0	dans une unité Covid;	Régulièrement / Fréquemment	Non	NA	Non	Non	Oui	Non	NA	St-Jo	Oui	Kinésithérapie (thérapie manuelle);Fauteuil relaxant;Pause détente;Juste un café, sans rester;	Très bénéfique	Oui	1	2	1	1	1	2	1	2	1	1	1	1	2	1	1	1	1	0	0	0	1	0	1	0	0	0	0	1	0
297	29	0	11	1	4	0	dans une unité Covid;	Régulièrement / Fréquemment	Oui	Pour moi;Pour ma famille;Pour les autres;Dans mon travail;	Oui	Oui	Oui	Non	NA	St-Jo	Non	NA	NA	Non	4	2	1	1	1	2	1	1	1	1	1	1	4	1	1	5	1	2	1	2	2	1	2	1	0	0	1	1	1
298	53	1	11	1	7	0	dans une unité non-Covid;	Jamais / Rarement	Oui	Pour moi;Pour ma famille;Dans mon travail;	Oui	Oui	Oui	Non	NA	St-Jo	Oui	Sophrologie;Kinésithérapie (thérapie manuelle);Pause détente;	Très bénéfique	Oui	4	4	3	3	2	4	3	2	3	3	2	2	4	4	3	4	3	2	1	2	2	1	2	1	1	1	1	2	0
299	21	0	3	0	1	0	dans une unité Covid;	Régulièrement / Fréquemment	Oui	Pour ma famille;	Oui	Oui	Oui	Non	NA	St-Jo	Non	NA	NA	Oui	3	2	1	1	1	1	1	1	1	1	1	1	2	1	1	1	1	1	0	1	0	1	0	0	0	0	0	1	0
300	17	0	3	0	0	0	dans une unité non-Covid;	Jamais / Rarement	Non	NA	Oui	Oui	Non	Non	NA	Les 2	Non	NA	NA	Oui	1	1	1	1	1	1	1	1	1	1	1	1	1	1	1	1	1	1	0	1	1	0	0	0	0	0	0	0	0
301	20	0	5	0	1	0	dans une unité Covid;	Régulièrement / Fréquemment	Non	NA	Oui	Oui	Oui	Non	NA	St-Jo	Oui	Fauteuil relaxant;Pause détente;Juste un café, sans rester;	Assez bénéfique	Oui	2	1	1	2	1	1	1	1	1	1	1	1	2	1	1	1	1	1	1	1	1	1	0	0	0	0	0	1	0
302	36	0	6	0	6	0	dans une unité Covid;	Régulièrement / Fréquemment	Oui	Pour ma famille;Pour les autres;	Oui	Oui	Non	Non	NA	St-Jo	Non	NA	NA	Oui	3	2	1	1	1	1	1	1	2	3	3	2	5	4	2	2	2	1	0	1	2	0	2	0	0	1	2	1	0
303	24	0	10	1	3	0	dans une unité non-Covid;	Régulièrement / Fréquemment	Oui	Pour moi;Pour ma famille;	Oui	Non	Non	Non	NA	St-Jo	Oui	Hypnose;Pause détente;	Assez bénéfique	Oui	1	1	1	2	1	2	2	2	1	1	1	1	2	2	1	1	2	2	2	3	1	1	0	1	0	0	1	1	1
304	17	0	5	0	3	0	dans une unité Covid;	Régulièrement / Fréquemment	Non	NA	Oui	Non	Oui	Non	NA	St-Jo	Oui	Fauteuil relaxant;Juste un café, sans rester;	Très bénéfique	Oui	1	1	1	1	1	1	1	1	1	1	1	1	1	1	1	1	1	1	0	0	2	0	2	0	0	0	0	1	2
305	19	0	11	1	3	0	dans une unité non-Covid;	Jamais / Rarement	Non	NA	Oui	Non	Non	Non	NA	St-Jo	Non	NA	NA	Non	1	1	1	1	1	1	1	1	1	1	1	1	2	2	1	1	1	2	0	2	3	1	2	1	0	0	1	1	1
306	35	0	5	0	0	0	dans une unité Covid;	Régulièrement / Fréquemment	Non	NA	Oui	Oui	Oui	Non	NA	St-Jo	Non	NA	NA	Oui	3	3	3	2	3	4	1	2	1	2	2	1	1	2	2	2	1	1	1	1	1	0	0	1	0	0	0	0	0
307	38	0	10	1	8	1	dans une unité non-Covid;	Régulièrement / Fréquemment	Non	NA	Non	Non	Non	Non	NA	HML	NA	NA	NA	Non	1	2	1	1	1	1	1	3	1	1	4	4	5	4	4	1	3	2	0	2	1	1	3	1	1	2	2	2	0
308	18	0	4	0	4	0	dans une unité Covid;	Régulièrement / Fréquemment	Oui	Pour ma famille;	Oui	Non	Non	Non	NA	St-Jo	Non	NA	NA	Oui	1	1	1	1	1	1	1	2	1	1	1	1	1	1	1	1	1	1	1	1	1	0	0	0	0	1	1	1	0
309	26	0	11	1	6	0	dans une unité Covid;dans une unité non-Covid;	Régulièrement / Fréquemment	Oui	Pour moi;Dans mon travail;	Non	Oui	Non	Non	NA	St-Jo	Non	NA	NA	Oui	2	1	1	1	2	1	1	2	2	1	2	2	1	1	2	2	2	1	2	2	1	1	2	2	0	1	0	2	1
310	21	0	6	0	8	1	dans une unité non-Covid;	Jamais / Rarement	Non	NA	Non	Oui	Non	Non	NA	HML	NA	NA	NA	Oui	1	1	1	1	1	1	1	1	1	3	1	1	1	2	2	1	1	2	0	2	2	0	0	0	1	1	1	2	0
311	20	0	5	0	1	0	autre;	Jamais / Rarement	Oui	Pour moi;Pour ma famille;Pour les autres;Dans mon travail;	Oui	Oui	Oui	Non	NA	St-Jo	Non	NA	NA	Oui	1	1	1	1	1	1	1	1	1	1	1	2	1	1	2	2	1	1	1	1	1	0	1	0	0	0	0	1	0
312	26	0	3	0	5	0	dans une unité Covid;	Régulièrement / Fréquemment	Non	NA	Non	Non	Non	Non	NA	St-Jo	Non	NA	NA	Oui	3	1	1	1	1	1	1	1	1	4	3	1	1	3	1	1	1	1	0	1	1	0	0	0	3	0	1	1	0
313	42	0	11	1	4	0	dans une unité Covid;	Régulièrement / Fréquemment	Oui	Pour moi;Pour ma famille;Pour les autres;	Oui	Non	Oui	Non	NA	St-Jo	Oui	Hypnose;Pause détente;	Très bénéfique	Non	3	4	1	2	1	2	1	1	2	1	1	4	2	5	3	4	5	3	2	2	1	0	2	1	0	0	1	0	0
314	23	0	8	1	4	0	dans une unité Covid;dans une unité non-Covid;	Jamais / Rarement	Oui	Pour moi;Pour ma famille;Dans mon travail;	Oui	Non	Oui	Non	NA	St-Jo	Non	NA	NA	Non	1	1	1	1	1	2	1	1	3	1	1	1	2	1	3	1	1	2	0	3	2	1	0	0	1	0	0	2	0
315	22	0	9	1	3	0	dans une unité non-Covid;	Jamais / Rarement	Oui	Pour moi;Pour ma famille;Dans mon travail;	Oui	Oui	Oui	Non	NA	St-Jo	Oui	Fauteuil relaxant;Pause détente;Sieste avec MusicCare;Juste un café, sans rester;	Assez bénéfique	Oui	1	1	1	1	1	1	1	1	2	3	1	1	2	1	2	1	1	1	1	2	1	1	2	1	0	0	0	1	2
316	53	1	9	1	4	0	dans une unité Covid;	Régulièrement / Fréquemment	Oui	Pour ma famille;Dans mon travail;	Oui	Oui	Oui	Non	NA	St-Jo	Oui	Pause détente;Juste un café, sans rester;autre;	Très bénéfique	Oui	4	4	1	3	3	5	3	4	2	2	1	1	5	4	4	2	5	2	1	2	1	1	1	1	1	1	1	1	0
317	53	1	12	1	7	0	dans une unité Covid;dans une unité non-Covid;	Régulièrement / Fréquemment	Oui	Pour moi;Pour ma famille;Dans mon travail;	Oui	Non	Oui	Non	NA	St-Jo	Non	NA	NA	Non	3	1	3	4	4	4	4	4	4	3	2	2	3	3	3	3	3	2	2	2	1	2	2	1	0	1	1	2	2
318	26	0	4	0	5	0	dans une unité Covid;	Régulièrement / Fréquemment	Non	NA	Oui	Oui	Non	Non	NA	St-Jo	Non	NA	NA	Oui	4	1	1	2	1	1	2	2	2	1	1	2	1	1	2	1	1	0	0	1	2	0	0	1	0	1	0	0	0
319	24	0	6	0	4	0	dans une unité Covid;	Régulièrement / Fréquemment	Oui	Pour moi;Pour ma famille;Pour les autres;	Oui	Non	Non	Non	NA	HML	NA	NA	NA	Oui	2	1	1	2	1	2	1	1	2	2	1	1	1	2	2	1	1	1	0	2	1	2	0	0	0	1	2	1	0
320	32	0	8	1	9	1	autre;	Régulièrement / Fréquemment	Non	NA	Non	Oui	Oui	Non	NA	St-Jo	Non	NA	NA	Oui	2	1	1	1	1	2	1	1	2	2	1	4	2	4	1	2	4	2	0	2	2	0	2	0	2	2	1	1	1
321	17	0	3	0	2	0	dans une unité non-Covid;	Jamais / Rarement	Non	NA	Oui	Oui	Non	Non	NA	St-Jo	Non	NA	NA	Oui	1	1	1	1	1	1	1	1	1	1	1	1	1	1	1	1	1	1	0	1	1	0	0	0	0	0	1	1	0
322	20	0	4	0	1	0	dans une unité Covid;	Régulièrement / Fréquemment	Non	NA	Non	Non	Non	Non	NA	St-Jo	Non	NA	NA	Oui	3	1	1	1	1	1	1	1	1	1	1	1	1	1	2	1	1	0	0	0	2	0	2	0	0	0	0	1	0
323	26	0	5	0	3	0	dans une unité Covid;	Régulièrement / Fréquemment	Oui	Pour ma famille;Dans mon travail;	Oui	Non	Non	Non	NA	St-Jo	Non	NA	NA	Oui	2	1	1	3	1	1	1	1	1	2	1	1	2	2	3	1	2	1	1	1	1	0	1	0	0	0	1	1	1
324	50	1	11	1	8	1	dans une unité Covid;	Régulièrement / Fréquemment	Oui	Pour moi;Pour ma famille;Pour les autres;Dans mon travail;	Oui	Non	Oui	Non	NA	HML	NA	NA	NA	Non	4	1	3	4	2	2	4	5	3	3	2	1	5	3	5	2	1	2	1	2	1	2	2	1	1	1	1	2	1
325	33	0	9	1	9	1	autre;	Régulièrement / Fréquemment	Oui	Pour moi;Pour les autres;Dans mon travail;	Oui	Oui	Oui	Non	NA	HML	NA	NA	NA	Oui	3	4	3	1	2	1	1	1	1	2	1	2	2	4	2	2	1	1	2	3	1	1	1	0	1	1	1	1	2
326	27	0	6	0	4	0	autre;	Jamais / Rarement	Oui	Pour ma famille;	Oui	Oui	Non	Oui	Très bénéfique	HML	NA	NA	NA	Non	3	1	1	3	1	1	2	1	3	1	1	1	1	2	3	1	1	2	0	2	2	0	0	0	1	1	1	0	0
327	18	0	1	0	0	0	dans une unité Covid;	Régulièrement / Fréquemment	Non	NA	Oui	Oui	Non	Oui	Assez bénéfique	St-Jo	Non	NA	NA	Oui	1	1	1	1	1	1	1	1	1	1	1	2	1	1	1	1	1	0	0	0	0	0	1	0	0	0	0	0	0
328	19	0	2	0	1	0	autre;	Jamais / Rarement	Non	NA	Oui	Oui	Non	Non	NA	St-Jo	Non	NA	NA	Oui	1	1	1	1	1	1	1	1	1	1	1	1	2	1	2	1	1	0	0	0	0	0	2	0	0	0	1	0	0
329	17	0	4	0	0	0	dans une unité non-Covid;	Jamais / Rarement	Non	NA	Oui	Non	Non	Non	NA	St-Jo	Oui	Pause détente;Juste un café, sans rester;	Très bénéfique	Oui	1	1	1	1	1	1	1	1	1	1	1	1	1	1	1	1	1	1	0	1	1	0	1	0	0	0	0	0	0
330	46	1	11	1	9	1	autre;	Jamais / Rarement	Oui	Pour ma famille;	Oui	Oui	Oui	Non	NA	St-Jo	Non	NA	NA	Oui	2	2	3	1	1	4	4	2	3	4	3	1	3	4	3	2	4	3	1	2	2	0	3	0	2	0	1	2	1
331	29	0	10	1	3	0	autre;	Jamais / Rarement	Non	NA	Non	Oui	Non	Non	NA	St-Jo	Non	NA	NA	Oui	2	1	1	2	1	2	1	1	1	3	2	2	1	3	3	2	1	1	0	2	2	1	3	1	0	1	0	2	0
332	51	1	14	1	6	0	en travail à distance;	Jamais / Rarement	Oui	Pour moi;Pour les autres;Dans mon travail;	Oui	Oui	Oui	Non	NA	St-Jo	Non	NA	NA	Oui	3	3	1	3	2	3	3	3	4	4	3	3	4	2	3	3	4	2	1	3	2	3	2	1	1	0	2	1	0
333	41	0	11	1	7	0	dans une unité non-Covid;	Régulièrement / Fréquemment	Oui	Pour moi;Pour ma famille;Pour les autres;Dans mon travail;	Oui	Oui	Oui	Non	NA	HML	NA	NA	NA	Oui	1	2	1	2	2	2	1	3	3	2	1	4	4	4	3	2	4	2	1	2	2	1	1	2	1	0	2	1	1
334	17	0	3	0	0	0	dans une unité non-Covid;	Jamais / Rarement	Non	NA	Non	Oui	Non	Non	NA	St-Jo	Oui	Fauteuil relaxant;Pause détente;	Assez bénéfique	Oui	1	1	1	1	1	1	1	1	1	1	1	1	1	1	1	1	1	1	0	0	1	0	1	0	0	0	0	0	0
335	25	0	5	0	6	0	en travail à distance;	Jamais / Rarement	Oui	Pour moi;Pour ma famille;Pour les autres;	Oui	Oui	Non	Non	NA	St-Jo	Non	NA	NA	Oui	2	1	1	2	1	1	1	1	3	2	1	1	1	2	2	1	2	1	0	1	1	1	1	0	1	0	0	1	1
336	26	0	10	1	1	0	en travail à distance;	Jamais / Rarement	Oui	Pour moi;Pour ma famille;Dans mon travail;	Oui	Oui	Oui	Non	NA	St-Jo	Oui	Fauteuil relaxant;Pause détente;	Assez bénéfique	Oui	2	1	2	2	1	2	1	1	1	1	1	1	2	2	2	2	2	2	1	2	1	1	3	0	0	0	0	1	0
337	51	1	11	1	4	0	dans une unité Covid;dans une unité non-Covid;	Régulièrement / Fréquemment	Non	NA	Oui	Non	Oui	Non	NA	HML	NA	NA	NA	Non	3	3	3	3	2	3	3	2	3	4	2	3	4	4	3	2	4	2	2	1	1	2	2	1	1	0	1	1	0
338	40	0	9	1	10	1	dans une unité non-Covid;	Régulièrement / Fréquemment	Oui	Pour moi;Pour ma famille;	Oui	Non	Oui	Non	NA	St-Jo	Non	NA	NA	Non	2	2	1	2	3	3	1	1	4	4	1	4	4	1	3	3	1	1	2	2	1	1	1	1	1	2	1	2	2
339	19	0	4	0	0	0	dans une unité Covid;dans une unité non-Covid;	Jamais / Rarement	Non	NA	Non	Oui	Non	Non	NA	St-Jo	Non	NA	NA	Oui	1	1	1	1	1	1	1	1	1	1	1	1	1	2	1	1	2	2	0	0	1	0	1	0	0	0	0	0	0
340	52	1	10	1	2	0	dans une unité Covid;	Régulièrement / Fréquemment	Oui	Pour ma famille;Pour les autres;Dans mon travail;	Oui	Non	Oui	Oui	Très bénéfique	St-Jo	Oui	Hypnose;Sophrologie;Entretien avec la psychologue;Fauteuil relaxant;	Très bénéfique	Oui	5	5	3	4	4	4	3	3	1	1	2	2	5	4	2	2	2	1	1	2	2	1	3	0	0	0	0	1	0
341	38	0	13	1	3	0	dans une unité Covid;	Régulièrement / Fréquemment	Oui	Pour ma famille;Pour les autres;	Oui	Oui	Non	Oui	Assez bénéfique	St-Jo	Oui	Hypnose;Fauteuil relaxant;Pause détente;Juste un café, sans rester;	Très bénéfique	Non	3	4	2	3	1	1	2	1	2	2	1	3	4	3	2	2	2	2	1	3	1	1	3	2	0	0	1	1	1
342	30	0	6	0	9	1	en travail à distance;	Jamais / Rarement	Oui	Pour moi;Pour ma famille;Dans mon travail;	Non	Oui	Non	Non	NA	St-Jo	Non	NA	NA	Oui	1	1	1	1	1	1	3	1	3	2	2	1	3	3	2	2	2	3	0	2	1	0	0	0	1	1	1	2	2
343	44	1	14	1	12	1	dans une unité non-Covid;	Jamais / Rarement	Oui	Pour ma famille;Dans mon travail;	Oui	Oui	Oui	Oui	Assez bénéfique	St-Jo	Non	NA	NA	Non	2	1	2	3	3	2	3	1	3	3	3	3	3	3	3	3	3	3	3	2	2	1	1	2	1	1	1	3	1
344	39	0	7	0	12	1	dans une unité non-Covid;	Jamais / Rarement	Oui	Pour ma famille;Pour les autres;Dans mon travail;	Non	Non	Non	Non	NA	St-Jo	Oui	Juste un café, sans rester;	Très bénéfique	Oui	3	2	2	2	1	3	3	1	4	3	2	2	2	2	3	2	2	2	2	1	1	1	0	0	1	1	1	3	2
345	56	1	17	1	16	1	dans une unité Covid;	Régulièrement / Fréquemment	Oui	Pour ma famille;Dans mon travail;	Oui	Non	Non	Non	NA	St-Jo	Oui	Fauteuil relaxant;Pause détente;Juste un café, sans rester;	Très bénéfique	Oui	4	1	1	3	2	1	1	1	5	5	4	3	5	5	5	5	5	2	2	2	3	3	3	2	3	2	2	2	2
346	18	0	4	0	6	0	dans une unité Covid;	Régulièrement / Fréquemment	Non	NA	Non	Non	Non	Non	NA	St-Jo	Oui	Fauteuil relaxant;Pause détente;Sieste avec MusicCare;	Très bénéfique	Oui	1	1	1	2	1	1	1	1	1	1	1	1	1	1	1	1	1	1	0	0	2	0	1	0	2	0	1	1	2
347	17	0	4	0	0	0	dans une unité Covid;	Régulièrement / Fréquemment	Non	NA	Oui	Oui	Non	Non	NA	HML	NA	NA	NA	Oui	1	1	1	1	1	1	1	1	1	1	1	1	1	1	1	1	1	1	0	0	1	0	2	0	0	0	0	0	0
348	56	1	9	1	9	1	dans une unité non-Covid;en travail à distance;	Régulièrement / Fréquemment	Oui	Pour ma famille;	Oui	Non	Oui	Non	NA	St-Jo	Non	NA	NA	Oui	3	3	3	3	3	3	3	3	4	4	4	3	3	4	4	3	3	1	1	2	1	1	2	1	2	1	1	2	2
349	54	1	13	1	10	1	dans une unité non-Covid;	Régulièrement / Fréquemment	Oui	Pour ma famille;Pour les autres;Dans mon travail;	Oui	Oui	Non	Non	NA	St-Jo	Non	NA	NA	Non	2	1	3	2	3	3	3	3	3	4	4	4	3	4	4	4	4	1	2	3	2	1	2	2	1	1	2	1	2
350	31	0	4	0	5	0	dans une unité Covid;	Régulièrement / Fréquemment	Oui	Pour ma famille;Dans mon travail;	Oui	Non	Non	Non	NA	St-Jo	Non	NA	NA	Oui	3	1	2	1	2	4	1	1	1	1	1	1	3	4	2	1	2	1	0	2	0	1	0	0	0	1	1	1	1
351	17	0	0	0	0	0	dans une unité Covid;dans une unité non-Covid;	Régulièrement / Fréquemment	Non	NA	Oui	Non	Oui	Non	NA	St-Jo	Non	NA	NA	Oui	1	1	1	1	1	1	1	1	1	1	1	1	1	1	1	1	1	0	0	0	0	0	0	0	0	0	0	0	0
352	27	0	5	0	6	0	dans une unité Covid;dans une unité non-Covid;	Jamais / Rarement	Oui	Pour ma famille;Dans mon travail;	Oui	Oui	Oui	Non	NA	St-Jo	Non	NA	NA	Oui	2	1	1	1	1	1	1	1	3	2	1	2	3	2	1	2	2	1	1	1	1	0	1	0	1	1	1	1	0
353	23	0	3	0	2	0	dans une unité Covid;	Régulièrement / Fréquemment	Oui	Pour moi;Pour ma famille;Pour les autres;Dans mon travail;	Oui	Oui	Oui	Non	NA	St-Jo	Non	NA	NA	Oui	3	1	1	2	1	2	1	2	1	1	1	1	1	2	1	1	1	1	0	2	0	0	0	0	0	1	1	0	0
354	35	0	12	1	4	0	dans une unité Covid;	Régulièrement / Fréquemment	Oui	Dans mon travail;	Oui	Oui	Non	Oui	Pas du tout / pas très bénéfique	St-Jo	Non	NA	NA	Oui	1	1	1	1	1	1	1	1	1	1	1	1	5	5	3	5	5	3	0	3	2	2	0	2	0	1	1	1	0
355	22	0	4	0	4	0	dans une unité non-Covid;	Jamais / Rarement	Non	NA	Non	Oui	Oui	Non	NA	St-Jo	Non	NA	NA	Non	2	1	1	1	1	1	2	1	2	2	1	2	1	1	1	1	1	1	0	0	1	0	0	2	1	1	0	0	0
356	17	0	1	0	0	0	dans une unité Covid;dans une unité non-Covid;	Régulièrement / Fréquemment	Non	NA	Non	Oui	Non	Oui	Pas du tout / pas très bénéfique	St-Jo	Non	NA	NA	Oui	1	1	1	1	1	1	1	1	1	1	1	1	1	1	1	1	1	1	0	0	0	0	0	0	0	0	0	0	0
357	61	1	14	1	12	1	dans une unité Covid;dans une unité non-Covid;	Régulièrement / Fréquemment	Oui	Pour moi;Pour ma famille;	Oui	Oui	Non	Non	NA	St-Jo	Non	NA	NA	Oui	4	3	4	4	3	5	2	1	2	4	4	4	5	3	5	3	5	2	2	3	2	2	1	2	2	0	2	3	2
358	20	0	3	0	1	0	dans une unité non-Covid;	Jamais / Rarement	Non	NA	Non	Non	Non	Non	NA	St-Jo	Non	NA	NA	Oui	1	1	1	1	1	1	2	1	1	1	1	1	1	2	1	1	2	0	0	0	1	1	0	1	0	0	0	1	0
359	50	1	13	1	10	1	dans une unité Covid;dans une unité non-Covid;	Régulièrement / Fréquemment	Oui	Pour ma famille;	Oui	Oui	Oui	Non	NA	St-Jo	Non	NA	NA	Non	3	1	2	4	2	5	2	1	4	4	1	3	2	4	4	4	4	2	1	3	2	1	3	1	1	2	2	2	1
360	17	0	11	1	10	1	dans une unité Covid;dans une unité non-Covid;	Jamais / Rarement	Non	NA	Non	Oui	Non	Non	NA	St-Jo	Non	NA	NA	Non	1	1	1	1	1	1	1	1	1	1	1	1	1	1	1	1	1	2	3	2	1	1	0	2	2	1	2	2	1
361	22	0	7	0	4	0	dans une unité Covid;	Régulièrement / Fréquemment	Oui	Pour moi;Pour ma famille;Dans mon travail;	Oui	Non	Oui	Oui	Pas du tout / pas très bénéfique	St-Jo	Non	NA	NA	Oui	2	1	1	2	1	1	1	1	1	1	2	1	2	1	2	1	1	1	0	1	2	1	2	0	0	1	1	0	2
362	53	1	10	1	6	0	dans une unité Covid;dans une unité non-Covid;	Régulièrement / Fréquemment	Oui	Pour moi;Pour ma famille;Pour les autres;Dans mon travail;	Oui	Oui	Oui	Non	NA	St-Jo	Oui	Pause détente;Juste un café, sans rester;	Assez bénéfique	Non	3	1	2	2	2	3	2	2	4	4	4	4	4	4	4	4	4	3	0	2	1	1	2	1	1	0	1	1	1
363	18	0	2	0	0	0	dans une unité Covid;dans une unité non-Covid;	Régulièrement / Fréquemment	Oui	Pour ma famille;	Non	Oui	Oui	Non	NA	HML	NA	NA	NA	Oui	1	1	1	1	1	2	1	1	1	1	1	1	1	1	1	1	1	1	0	0	1	0	0	0	0	0	0	0	0
364	25	0	5	0	1	0	dans une unité Covid;dans une unité non-Covid;	Régulièrement / Fréquemment	Oui	Pour moi;Pour ma famille;	Oui	Oui	Oui	Non	NA	HML	NA	NA	NA	Oui	2	1	1	2	1	2	1	1	1	1	1	2	3	2	2	1	1	1	2	1	1	0	0	0	0	0	0	1	0
365	24	0	6	0	5	0	dans une unité Covid;dans une unité non-Covid;	Régulièrement / Fréquemment	Non	NA	Oui	Non	Oui	Oui	Pas du tout / pas très bénéfique	HML	NA	NA	NA	Oui	1	1	2	1	1	1	1	1	1	1	1	1	1	2	2	3	3	3	0	2	1	0	0	0	0	0	1	1	3
366	41	0	9	1	8	1	dans une unité Covid;	Régulièrement / Fréquemment	Oui	Pour ma famille;	Oui	Oui	Non	Oui	Assez bénéfique	St-Jo	Oui	Sophrologie;Fauteuil relaxant;Pause détente;	Assez bénéfique	Oui	2	4	1	1	2	3	1	1	1	3	1	1	5	3	4	4	4	2	0	3	1	1	1	1	1	1	1	2	1
367	33	0	5	0	5	0	dans une unité Covid;	Jamais / Rarement	Oui	Dans mon travail;	Non	Oui	Oui	Oui	Assez bénéfique	St-Jo	Oui	Hypnose;Kinésithérapie (thérapie manuelle);Pause détente;Sieste avec MusicCare;	Très bénéfique	Non	1	2	1	1	1	1	1	3	3	2	1	1	5	2	5	1	2	1	0	1	1	1	1	0	1	1	1	1	0
368	31	0	7	0	5	0	dans une unité Covid;	Régulièrement / Fréquemment	Oui	Pour ma famille;	Oui	Non	Non	Non	NA	St-Jo	Oui	Fauteuil relaxant;Pause détente;Juste un café, sans rester;	Très bénéfique	Oui	3	2	2	1	1	2	1	1	1	2	1	4	4	3	1	1	1	1	1	1	1	1	2	0	2	0	0	1	1
369	57	1	10	1	5	0	dans une unité Covid;dans une unité non-Covid;	Jamais / Rarement	Oui	Pour moi;Pour ma famille;Pour les autres;Dans mon travail;	Oui	Oui	Oui	Oui	Pas du tout / pas très bénéfique	St-Jo	Non	NA	NA	Oui	4	3	3	4	2	3	2	3	4	3	4	4	5	4	3	3	3	1	1	2	2	1	2	1	1	0	0	1	1
370	48	1	9	1	5	0	dans une unité Covid;dans une unité non-Covid;	Jamais / Rarement	Oui	Pour moi;Pour ma famille;Pour les autres;Dans mon travail;	Oui	Oui	Oui	Oui	Pas du tout / pas très bénéfique	St-Jo	Non	NA	NA	Oui	4	3	3	2	2	3	2	3	2	3	3	4	5	3	2	2	2	1	1	2	2	1	2	0	0	0	0	1	2
371	21	0	5	0	2	0	autre;	Jamais / Rarement	Oui	Pour ma famille;	Oui	Non	Oui	Non	NA	St-Jo	Non	NA	NA	Oui	1	1	1	1	1	1	1	1	2	2	1	1	2	2	1	1	1	2	0	1	1	0	1	0	0	0	0	0	0
372	19	0	4	0	1	0	dans une unité non-Covid;	Jamais / Rarement	Oui	Pour moi;Pour ma famille;Pour les autres;	Oui	Non	Oui	Non	NA	St-Jo	Oui	Fauteuil relaxant;	Très bénéfique	Oui	1	1	1	1	1	1	1	1	1	1	1	1	2	2	1	1	1	1	0	0	2	0	1	0	0	0	1	0	0
373	17	0	4	0	0	0	dans une unité Covid;	Régulièrement / Fréquemment	Oui	Pour ma famille;Dans mon travail;	Oui	Oui	Oui	Non	NA	St-Jo	Oui	Fauteuil relaxant;Pause détente;	Très bénéfique	Oui	1	1	1	1	1	1	1	1	1	1	1	1	1	1	1	1	1	1	0	0	3	0	0	0	0	0	0	0	0
374	31	0	10	1	5	0	dans une unité non-Covid;	Jamais / Rarement	Oui	Pour moi;Pour ma famille;Pour les autres;Dans mon travail;	Oui	Oui	Oui	Non	NA	St-Jo	Non	NA	NA	Oui	2	1	2	3	1	1	1	1	1	2	1	3	1	2	3	3	3	2	1	1	2	1	2	1	0	1	1	2	0
375	29	0	9	1	3	0	autre;	Jamais / Rarement	Oui	Pour moi;Pour ma famille;Pour les autres;	Non	Non	Oui	Non	NA	HML	NA	NA	NA	Oui	2	1	2	1	1	1	2	2	2	3	2	1	2	2	3	1	1	1	1	3	1	1	1	1	0	0	0	1	2
376	19	0	0	0	0	0	dans une unité Covid;dans une unité non-Covid;	Régulièrement / Fréquemment	Oui	Pour moi;Pour ma famille;Pour les autres;Dans mon travail;	Oui	Oui	Oui	Non	NA	St-Jo	Non	NA	NA	Oui	2	1	1	2	1	1	1	1	1	1	1	1	1	1	1	1	1	0	0	0	0	0	0	0	0	0	0	0	0
377	60	1	12	1	11	1	dans une unité Covid;dans une unité non-Covid;	Régulièrement / Fréquemment	Oui	Pour les autres;Dans mon travail;	Oui	Oui	Oui	Non	NA	St-Jo	Non	NA	NA	Non	3	2	2	4	3	4	4	5	2	4	4	3	4	4	4	4	4	2	2	2	2	2	1	1	1	2	1	1	1
378	30	0	4	0	10	1	dans une unité Covid;	Régulièrement / Fréquemment	Non	NA	Non	Non	Non	Non	NA	St-Jo	Non	NA	NA	Oui	2	1	1	1	1	3	1	2	2	3	3	2	3	1	2	1	1	1	0	1	2	0	0	0	2	2	1	2	0
379	29	0	7	0	7	0	dans une unité non-Covid;en travail à distance;	Jamais / Rarement	Non	NA	Oui	Non	Non	Non	NA	St-Jo	Non	NA	NA	Oui	1	1	1	1	1	1	1	1	1	2	1	3	3	3	3	3	2	2	1	1	2	0	1	0	0	0	1	1	2
380	28	0	9	1	4	0	autre;	Jamais / Rarement	Oui	Pour moi;Pour ma famille;Pour les autres;	Oui	Oui	Oui	Non	NA	St-Jo	Non	NA	NA	Oui	1	1	1	1	2	2	1	1	3	4	2	1	1	1	1	4	1	1	1	2	2	0	2	1	2	1	0	1	0
381	17	0	3	0	1	0	dans une unité Covid;dans une unité non-Covid;	Régulièrement / Fréquemment	Non	NA	Oui	Non	Oui	Non	NA	St-Jo	Non	NA	NA	Oui	1	1	1	1	1	1	1	1	1	1	1	1	1	1	1	1	1	0	0	0	3	0	0	0	0	0	1	0	0
382	17	0	5	0	2	0	autre;	Jamais / Rarement	Non	NA	Oui	Oui	Non	Non	NA	St-Jo	Non	NA	NA	Oui	1	1	1	1	1	1	1	1	1	1	1	1	1	1	1	1	1	1	0	1	1	0	2	0	1	0	0	1	0
383	17	0	1	0	7	0	en travail à distance;	Jamais / Rarement	Oui	Pour moi;Pour ma famille;	Oui	Oui	Oui	Non	NA	St-Jo	Non	NA	NA	Oui	1	1	1	1	1	1	1	1	1	1	1	1	1	1	1	1	1	0	0	0	1	0	0	0	1	1	0	2	1
384	26	0	8	1	1	0	dans une unité Covid;	Régulièrement / Fréquemment	Oui	Pour moi;Pour ma famille;	Oui	Oui	Oui	Non	NA	HML	NA	NA	NA	Oui	1	1	1	1	4	3	1	1	1	1	1	2	3	1	1	2	1	2	0	2	1	1	0	2	0	0	1	0	0
385	17	0	3	0	0	0	dans une unité non-Covid;	Jamais / Rarement	Non	NA	Oui	Non	Non	Non	NA	St-Jo	Non	NA	NA	Oui	1	1	1	1	1	1	1	1	1	1	1	1	1	1	1	1	1	1	0	1	1	0	0	0	0	0	0	0	0
386	27	0	11	1	3	0	dans une unité Covid;	Régulièrement / Fréquemment	Oui	Pour moi;Pour ma famille;Pour les autres;Dans mon travail;	Oui	Oui	Non	Non	NA	St-Jo	Non	NA	NA	Non	2	1	1	2	1	1	1	2	2	2	1	1	2	3	2	2	1	2	0	2	2	1	3	1	0	1	1	1	0
387	43	0	8	1	7	0	dans une unité non-Covid;	Régulièrement / Fréquemment	Oui	Pour ma famille;	Oui	Oui	Oui	Non	NA	St-Jo	Oui	Hypnose;Entretien avec la psychologue;Fauteuil relaxant;Pause détente;	Très bénéfique	Oui	3	4	3	4	3	2	2	1	1	2	1	1	5	4	2	2	3	2	2	2	1	1	0	0	1	2	1	1	0
388	39	0	7	0	3	0	dans une unité Covid;dans une unité non-Covid;	Régulièrement / Fréquemment	Oui	Pour moi;Pour ma famille;Pour les autres;	Oui	Non	Oui	Non	NA	St-Jo	Non	NA	NA	Oui	4	3	2	4	3	1	1	2	2	1	1	1	3	3	4	2	2	1	0	2	1	1	2	0	0	1	1	1	0
389	34	0	12	1	6	0	dans une unité Covid;dans une unité non-Covid;	Jamais / Rarement	Oui	Pour moi;Pour ma famille;Pour les autres;Dans mon travail;	Oui	Non	Oui	Non	NA	St-Jo	Oui	Hypnose;Kinésithérapie (thérapie manuelle);Fauteuil relaxant;Pause détente;Sieste avec MusicCare;	Très bénéfique	Oui	2	2	1	1	1	1	2	1	3	2	1	1	4	3	3	3	3	1	0	3	3	2	2	1	1	1	1	1	0
390	21	0	5	0	6	0	dans une unité Covid;	Régulièrement / Fréquemment	Non	NA	Oui	Oui	Oui	Non	NA	St-Jo	Non	NA	NA	Oui	1	1	1	1	1	1	1	1	2	2	1	1	2	1	1	2	1	1	0	2	1	0	1	0	1	2	1	0	1
391	19	0	1	0	2	0	dans une unité non-Covid;	Jamais / Rarement	Non	NA	Oui	Oui	Non	Oui	Assez bénéfique	St-Jo	Non	NA	NA	Oui	1	1	1	1	1	2	2	1	1	1	1	1	1	1	1	1	1	0	0	1	0	0	0	0	0	0	1	0	0
392	30	0	8	1	6	0	dans une unité Covid;dans une unité non-Covid;	Régulièrement / Fréquemment	Oui	Pour moi;Pour ma famille;Dans mon travail;	Oui	Oui	Oui	Non	NA	HML	NA	NA	NA	Oui	2	1	1	2	1	3	2	2	2	1	1	3	2	2	2	1	2	1	1	1	1	1	2	1	1	0	1	1	1
393	25	0	4	0	3	0	dans une unité non-Covid;	Jamais / Rarement	Oui	Pour moi;Pour ma famille;Pour les autres;	Oui	Oui	Non	Non	NA	St-Jo	Non	NA	NA	Oui	2	1	2	2	1	1	2	1	2	2	1	1	2	2	1	1	1	1	0	1	1	1	0	0	1	0	0	1	0
394	64	1	16	1	13	1	dans une unité non-Covid;	Régulièrement / Fréquemment	Oui	Pour moi;Dans mon travail;	Oui	Oui	Oui	Oui	Très bénéfique	St-Jo	Oui	Hypnose;Sophrologie;Kinésithérapie (thérapie manuelle);	Très bénéfique	Oui	4	4	4	4	5	3	4	3	3	3	4	4	5	5	1	4	4	3	2	3	1	2	3	2	1	2	1	2	3
395	17	0	14	1	13	1	dans une unité Covid;	Régulièrement / Fréquemment	Non	NA	Oui	Oui	Non	Non	NA	St-Jo	Non	NA	NA	Non	1	1	1	1	1	1	1	1	1	1	1	1	1	1	1	1	1	3	2	3	2	1	2	1	2	2	2	2	2
396	17	0	6	0	3	0	autre;	Jamais / Rarement	Non	NA	Non	Non	Non	Non	NA	HML	NA	NA	NA	Non	1	1	1	1	1	1	1	1	1	1	1	1	1	1	1	1	1	1	0	0	3	0	2	0	1	0	0	0	0
397	74	1	18	1	14	1	en travail à distance;	Jamais / Rarement	Oui	Pour moi;Pour ma famille;Pour les autres;Dans mon travail;	Oui	Oui	Oui	Non	NA	St-Jo	Non	NA	NA	Non	5	3	4	5	5	5	5	3	4	4	4	4	4	5	4	5	5	3	2	3	2	3	2	3	3	2	2	2	1
398	17	0	3	0	2	0	dans une unité non-Covid;	Jamais / Rarement	Non	NA	Non	Non	Non	Non	NA	St-Jo	Oui	Juste un café, sans rester;	Assez bénéfique	Oui	1	1	1	1	1	1	1	1	1	1	1	1	1	1	1	1	1	0	0	0	1	0	2	0	0	0	1	1	0
399	20	0	3	0	1	0	dans une unité Covid;dans une unité non-Covid;	Régulièrement / Fréquemment	Non	NA	Non	Oui	Non	Non	NA	St-Jo	Non	NA	NA	Oui	1	2	1	1	1	1	1	1	1	1	1	1	2	2	1	1	1	1	0	1	0	1	0	0	0	0	1	0	0
400	37	0	16	1	12	1	dans une unité Covid;dans une unité non-Covid;	Jamais / Rarement	Oui	Pour ma famille;Pour les autres;Dans mon travail;	Oui	Non	Non	Oui	Assez bénéfique	St-Jo	Non	NA	NA	Non	2	2	1	1	1	1	1	1	1	3	2	2	4	3	4	4	4	2	2	2	3	3	3	1	1	1	2	3	2
401	46	1	11	1	7	0	dans une unité Covid;	Jamais / Rarement	Non	NA	Oui	Oui	Oui	Non	NA	St-Jo	Non	NA	NA	Non	5	2	3	3	2	3	4	1	4	3	3	5	2	1	1	3	1	1	2	2	1	2	2	1	1	2	0	1	1
402	20	0	2	0	1	0	dans une unité Covid;	Régulièrement / Fréquemment	Oui	Pour moi;Pour ma famille;Pour les autres;Dans mon travail;	Oui	Oui	Oui	Non	NA	St-Jo	Oui	Hypnose;Pause détente;Juste un café, sans rester;	Assez bénéfique	Oui	2	1	1	2	1	1	1	2	1	1	1	1	1	1	1	1	1	1	0	0	1	0	0	0	0	0	0	1	0
403	21	0	8	1	1	0	autre;	Jamais / Rarement	Oui	Dans mon travail;	Non	Non	Non	Non	NA	HML	NA	NA	NA	Non	1	1	1	1	1	1	1	1	2	2	2	1	1	1	2	1	1	2	0	0	3	0	3	0	0	0	0	1	0
404	29	0	8	1	5	0	dans une unité non-Covid;	Jamais / Rarement	Oui	Pour moi;Pour ma famille;	Oui	Non	Oui	Non	NA	HML	NA	NA	NA	Oui	3	1	3	2	3	1	2	1	2	3	1	1	1	1	2	1	1	1	2	3	1	1	0	0	1	2	0	1	1
405	18	0	3	0	0	0	autre;	Jamais / Rarement	Non	NA	Non	Oui	Non	Non	NA	Les 2	Non	NA	NA	Oui	1	1	1	1	1	1	1	1	1	2	1	1	1	1	1	1	1	1	0	0	1	1	0	0	0	0	0	0	0
406	28	0	3	0	3	0	autre;	Jamais / Rarement	Oui	Pour ma famille;Dans mon travail;	Oui	Oui	Non	Oui	Assez bénéfique	St-Jo	Non	NA	NA	Oui	3	4	3	2	1	1	1	1	2	2	1	1	2	1	1	1	1	1	0	1	1	0	0	0	0	0	1	1	0
407	40	0	16	1	8	1	dans une unité non-Covid;	Jamais / Rarement	Oui	Pour moi;Pour ma famille;Pour les autres;Dans mon travail;	Oui	Non	Oui	Non	NA	HML	NA	NA	NA	Non	2	1	1	2	2	1	3	2	5	2	1	4	3	3	2	3	3	3	1	3	3	2	3	1	1	2	1	1	0
408	19	0	1	0	0	0	dans une unité Covid;	Régulièrement / Fréquemment	Non	NA	Non	Non	Non	Oui	Très bénéfique	St-Jo	Oui	Fauteuil relaxant;Pause détente;	Assez bénéfique	Oui	1	1	1	1	1	1	1	1	1	1	1	1	1	2	1	1	2	1	0	0	0	0	0	0	0	0	0	0	0
409	27	0	7	0	7	0	dans une unité Covid;	Régulièrement / Fréquemment	Oui	Pour ma famille;Pour les autres;	Oui	Non	Non	Non	NA	St-Jo	Non	NA	NA	Oui	2	1	1	2	1	1	1	1	2	2	2	1	2	2	2	2	2	2	0	2	1	0	2	0	1	1	1	1	1
410	27	0	4	0	3	0	en travail à distance;	Jamais / Rarement	Oui	Pour moi;Pour ma famille;Pour les autres;Dans mon travail;	Oui	Non	Non	Non	NA	St-Jo	Non	NA	NA	Oui	2	1	1	2	2	3	1	1	2	3	1	1	1	2	1	2	1	1	0	1	1	1	0	0	0	1	0	1	1
411	24	0	4	0	2	0	dans une unité Covid;dans une unité non-Covid;	Jamais / Rarement	Oui	Pour ma famille;	Oui	Oui	Oui	Non	NA	Les 2	Non	NA	NA	Oui	2	1	1	2	2	3	1	1	2	1	1	1	2	1	1	1	1	1	1	1	1	0	0	0	0	1	1	0	0
412	20	0	5	0	0	0	dans une unité Covid;dans une unité non-Covid;autre;	Régulièrement / Fréquemment	Oui	Pour moi;Pour ma famille;	Oui	Oui	Non	Non	NA	St-Jo	Oui	Kinésithérapie (thérapie manuelle);	Très bénéfique	Oui	2	1	1	2	1	1	1	2	1	1	1	1	1	1	1	1	1	1	0	1	2	0	1	0	0	0	0	0	0
413	21	0	7	0	4	0	dans une unité Covid;dans une unité non-Covid;	Jamais / Rarement	Oui	Pour moi;Pour ma famille;Pour les autres;	Oui	Non	Non	Non	NA	St-Jo	Oui	Hypnose;Kinésithérapie (thérapie manuelle);Fauteuil relaxant;Pause détente;Sieste avec MusicCare;Juste un café, sans rester;	Très bénéfique	Oui	3	1	1	1	1	1	1	1	1	1	1	1	1	1	3	1	1	2	0	1	1	1	2	0	0	0	3	1	0
414	43	0	12	1	12	1	dans une unité Covid;dans une unité non-Covid;	Régulièrement / Fréquemment	Oui	Pour moi;Pour ma famille;Dans mon travail;	Oui	Oui	Oui	Non	NA	St-Jo	Oui	Fauteuil relaxant;Pause détente;Sieste avec MusicCare;	Assez bénéfique	Non	4	3	3	1	2	1	1	1	4	3	1	1	3	4	4	3	4	2	1	2	3	1	3	0	2	1	1	3	2
415	17	0	4	0	0	0	dans une unité Covid;dans une unité non-Covid;autre;	Jamais / Rarement	Oui	Dans mon travail;	Oui	Oui	Non	Non	NA	St-Jo	Oui	Kinésithérapie (thérapie manuelle);Pause détente;	Très bénéfique	Oui	1	1	1	1	1	1	1	1	1	1	1	1	1	1	1	1	1	1	0	1	1	1	0	0	0	0	0	0	0
416	23	0	9	1	6	0	dans une unité non-Covid;	Jamais / Rarement	Oui	Dans mon travail;	Oui	Non	Non	Non	NA	St-Jo	Non	NA	NA	Oui	3	2	1	1	1	2	1	1	1	2	1	1	1	1	1	2	1	2	1	2	1	1	1	1	0	0	2	2	0
417	27	0	15	1	2	0	dans une unité non-Covid;	Jamais / Rarement	Oui	Pour moi;Pour ma famille;Dans mon travail;	Oui	Non	Oui	Non	NA	St-Jo	Oui	Fauteuil relaxant;Pause détente;	Assez bénéfique	Oui	2	2	1	1	2	2	1	1	2	2	1	2	1	2	1	2	2	2	2	2	3	1	3	2	1	0	1	0	0
418	23	0	4	0	2	0	dans une unité Covid;	Régulièrement / Fréquemment	Non	NA	Oui	Oui	Non	Oui	Assez bénéfique	St-Jo	Non	NA	NA	Non	1	1	1	1	1	1	1	1	1	4	1	1	1	4	1	1	1	1	0	1	1	1	0	0	0	0	1	1	0
419	26	0	7	0	4	0	dans une unité Covid;	Régulièrement / Fréquemment	Oui	Pour ma famille;	Oui	Oui	Oui	Oui	Pas du tout / pas très bénéfique	St-Jo	Non	NA	NA	Oui	1	1	1	1	1	1	1	1	2	4	1	4	1	2	1	2	1	2	0	2	3	0	0	0	1	1	1	0	0
420	17	0	3	0	0	0	dans une unité non-Covid;	Jamais / Rarement	Non	NA	Non	Oui	Non	Non	NA	St-Jo	Non	NA	NA	Oui	1	1	1	1	1	1	1	1	1	1	1	1	1	1	1	1	1	1	0	1	1	0	0	0	0	0	0	0	0
421	50	1	12	1	4	0	dans une unité Covid;	Régulièrement / Fréquemment	Oui	Pour ma famille;Pour les autres;Dans mon travail;	Oui	Oui	Oui	Non	NA	St-Jo	Non	NA	NA	Oui	3	3	3	4	2	4	3	1	1	4	1	3	3	5	3	3	4	2	1	2	2	2	2	1	0	1	1	0	1
422	47	1	12	1	2	0	dans une unité Covid;dans une unité non-Covid;	Jamais / Rarement	Oui	Pour moi;Pour ma famille;Pour les autres;	Oui	Oui	Oui	Non	NA	St-Jo	Oui	Hypnose;Fauteuil relaxant;Pause détente;	Très bénéfique	Oui	2	3	3	2	3	2	4	1	2	5	2	3	5	1	4	4	1	1	2	3	1	2	1	2	0	0	0	1	1
423	17	0	3	0	0	0	autre;	Jamais / Rarement	Non	NA	Oui	Non	Non	Non	NA	St-Jo	Oui	autre;	Très bénéfique	Oui	1	1	1	1	1	1	1	1	1	1	1	1	1	1	1	1	1	1	0	0	1	0	1	0	0	0	0	0	0
424	45	1	13	1	4	0	dans une unité Covid;	Régulièrement / Fréquemment	Oui	Pour moi;Pour ma famille;Dans mon travail;	Oui	Oui	Non	Non	NA	St-Jo	Oui	Fauteuil relaxant;Pause détente;Juste un café, sans rester;	Assez bénéfique	Oui	3	1	2	3	1	2	3	3	2	2	3	2	4	4	3	3	4	2	1	3	2	1	2	2	1	0	1	1	1
425	46	1	8	1	3	0	autre;	Jamais / Rarement	Oui	Pour moi;Pour ma famille;Dans mon travail;	Oui	Oui	Oui	Non	NA	St-Jo	Oui	Fauteuil relaxant;	Très bénéfique	Non	3	1	3	3	4	3	1	1	1	1	3	5	2	4	5	3	3	3	2	1	1	0	0	1	0	0	1	2	0
426	32	0	5	0	4	0	dans une unité Covid;	Régulièrement / Fréquemment	Oui	Pour moi;Pour ma famille;Dans mon travail;	Non	Oui	Non	Oui	Très bénéfique	St-Jo	Oui	Hypnose;Sophrologie;Fauteuil relaxant;Pause détente;Juste un café, sans rester;	Assez bénéfique	Non	2	2	2	1	3	3	1	1	1	2	1	2	3	3	2	2	1	1	1	2	1	0	0	0	1	0	1	0	0
427	27	0	9	1	5	0	dans une unité non-Covid;	Jamais / Rarement	Oui	Pour moi;Pour ma famille;	Oui	Oui	Oui	Non	NA	St-Jo	Oui	Entretien avec la psychologue;Kinésithérapie (thérapie manuelle);Fauteuil relaxant;Pause détente;	Très bénéfique	Non	2	1	1	1	2	1	1	1	2	2	1	2	2	2	2	2	2	2	0	2	1	1	2	1	1	1	1	1	0
428	27	0	4	0	1	0	dans une unité non-Covid;	Jamais / Rarement	Oui	Pour moi;Pour ma famille;	Oui	Non	Oui	Non	NA	St-Jo	Non	NA	NA	Non	2	1	2	2	2	2	3	2	1	1	1	2	1	1	1	2	1	1	0	1	1	1	0	0	0	0	0	1	0
429	18	0	2	0	1	0	dans une unité Covid;dans une unité non-Covid;	Régulièrement / Fréquemment	Non	NA	Non	Non	Non	Non	NA	St-Jo	Non	NA	NA	Oui	1	1	1	1	1	1	1	1	1	1	1	1	2	1	1	1	1	1	0	0	1	0	0	0	0	0	0	1	0
430	19	0	5	0	0	0	dans une unité Covid;	Régulièrement / Fréquemment	Oui	Pour ma famille;	Oui	Non	Oui	Non	NA	St-Jo	Oui	Fauteuil relaxant;Pause détente;	Assez bénéfique	Oui	2	1	1	1	1	1	1	1	1	1	1	1	1	2	1	1	1	1	0	1	1	1	0	1	0	0	0	0	0
431	18	0	9	1	1	0	dans une unité Covid;	Régulièrement / Fréquemment	Oui	Pour ma famille;	Oui	Non	Non	Non	NA	St-Jo	Non	NA	NA	Oui	2	1	1	1	1	1	1	1	1	1	1	1	1	1	1	1	1	2	0	2	3	0	2	0	0	0	0	1	0
432	17	0	8	1	1	0	dans une unité Covid;	Régulièrement / Fréquemment	Oui	Pour moi;Pour ma famille;	Oui	Non	Oui	Non	NA	St-Jo	Non	NA	NA	Oui	1	1	1	1	1	1	1	1	1	1	1	1	1	1	1	1	1	1	0	2	1	1	2	1	0	0	0	1	0
433	57	1	10	1	5	0	dans une unité Covid;dans une unité non-Covid;	Régulièrement / Fréquemment	Oui	Pour moi;Pour ma famille;	Oui	Non	Oui	Non	NA	HML	NA	NA	NA	Oui	4	2	4	4	4	3	2	2	2	3	2	3	5	5	3	4	5	1	2	1	1	2	2	1	0	1	1	2	0
434	47	1	7	0	4	0	dans une unité Covid;	Jamais / Rarement	Non	NA	Oui	Oui	Non	Oui	Pas du tout / pas très bénéfique	St-Jo	Non	NA	NA	Oui	2	4	3	3	1	3	2	4	4	2	2	1	4	4	4	2	2	1	0	2	2	0	2	0	1	0	0	1	1
435	18	0	3	0	4	0	dans une unité non-Covid;	Jamais / Rarement	Oui	Pour moi;Pour ma famille;	Oui	Oui	Non	Non	NA	St-Jo	Non	NA	NA	Oui	1	1	1	1	2	1	1	1	1	1	1	1	1	1	1	1	1	1	0	1	0	1	0	0	1	0	1	1	1
436	22	0	12	1	1	0	autre;	Jamais / Rarement	Oui	Pour moi;Dans mon travail;	Non	Oui	Oui	Oui	Très bénéfique	St-Jo	Oui	Hypnose;	Très bénéfique	Oui	2	2	1	1	1	1	1	1	1	1	1	2	2	2	1	1	1	1	3	2	1	2	2	1	0	0	0	1	0
437	38	0	15	1	6	0	autre;	Jamais / Rarement	Oui	Pour moi;Pour ma famille;	Oui	Oui	Non	Oui	Très bénéfique	St-Jo	Oui	Fauteuil relaxant;Sieste avec MusicCare;Juste un café, sans rester;	Très bénéfique	Oui	3	1	2	1	1	3	1	1	1	5	1	1	3	3	5	3	3	3	1	3	1	2	3	2	0	0	1	1	2
438	24	0	7	0	0	0	dans une unité Covid;dans une unité non-Covid;	Régulièrement / Fréquemment	Oui	Pour moi;Pour ma famille;	Oui	Oui	Oui	Non	NA	St-Jo	Non	NA	NA	Oui	3	1	1	1	1	2	2	1	1	2	1	2	1	2	1	1	1	1	1	1	1	1	2	0	0	0	0	0	0
439	48	1	5	0	4	0	dans une unité Covid;	Régulièrement / Fréquemment	Oui	Pour moi;Pour ma famille;Dans mon travail;	Oui	Oui	Oui	Non	NA	HML	NA	NA	NA	Oui	5	1	2	5	4	5	3	1	2	2	1	2	2	3	3	4	3	1	0	2	1	0	0	1	1	0	1	1	1
440	17	0	6	0	0	0	dans une unité Covid;dans une unité non-Covid;	Régulièrement / Fréquemment	Non	NA	Non	Non	Non	Non	NA	St-Jo	Non	NA	NA	Oui	1	1	1	1	1	1	1	1	1	1	1	1	1	1	1	1	1	0	0	0	3	3	0	0	0	0	0	0	0
441	30	0	7	0	7	0	dans une unité Covid;dans une unité non-Covid;	Régulièrement / Fréquemment	Oui	Pour ma famille;	Oui	Oui	Non	Non	NA	St-Jo	Non	NA	NA	Non	2	1	2	2	1	1	1	2	2	1	1	1	3	3	3	2	2	2	0	1	2	0	2	0	1	1	1	1	0
442	24	0	4	0	0	0	dans une unité Covid;	Régulièrement / Fréquemment	Oui	Pour ma famille;	Oui	Oui	Oui	Non	NA	St-Jo	Non	NA	NA	Oui	2	1	1	1	1	1	1	1	2	3	1	1	2	1	3	1	1	1	0	1	1	1	0	0	0	0	0	0	0
443	18	0	4	0	2	0	dans une unité Covid;	Régulièrement / Fréquemment	Non	NA	Oui	Oui	Non	Non	NA	St-Jo	Oui	Fauteuil relaxant;Pause détente;Juste un café, sans rester;	Assez bénéfique	Oui	2	1	1	1	1	1	1	1	1	1	1	1	1	1	1	1	1	1	0	1	1	0	1	0	0	0	1	1	0
444	17	0	4	0	1	0	dans une unité Covid;dans une unité non-Covid;	Régulièrement / Fréquemment	Non	NA	Non	Non	Non	Non	NA	St-Jo	Non	NA	NA	Oui	1	1	1	1	1	1	1	1	1	1	1	1	1	1	1	1	1	1	0	0	1	0	2	0	0	0	1	0	0
445	25	0	7	0	2	0	dans une unité Covid;	Régulièrement / Fréquemment	Oui	Pour moi;Pour ma famille;	Oui	Non	Non	Non	NA	St-Jo	Non	NA	NA	Oui	2	2	1	1	1	2	1	2	1	1	1	1	3	2	1	1	2	1	0	1	2	1	2	0	0	0	1	1	0
446	21	0	5	0	2	0	dans une unité non-Covid;	Jamais / Rarement	Non	NA	Oui	Non	Oui	Non	NA	St-Jo	Oui	Fauteuil relaxant;Pause détente;	Assez bénéfique	Oui	3	1	1	1	1	1	1	1	1	1	1	1	2	1	1	1	2	1	0	0	2	0	2	0	0	0	0	1	0
447	19	0	3	0	1	0	autre;	Régulièrement / Fréquemment	Non	NA	Non	Non	Non	Non	NA	St-Jo	Non	NA	NA	Oui	1	1	1	1	1	1	1	1	2	1	1	1	1	1	2	1	1	0	0	0	2	0	1	0	0	0	0	1	0
448	29	0	7	0	5	0	dans une unité non-Covid;	Régulièrement / Fréquemment	Oui	Pour moi;Pour ma famille;Pour les autres;Dans mon travail;	Oui	Oui	Non	Oui	Très bénéfique	St-Jo	Oui	Entretien avec la psychologue;Fauteuil relaxant;Pause détente;Juste un café, sans rester;	Assez bénéfique	Oui	2	1	2	3	3	1	1	1	2	2	1	2	1	1	2	2	2	1	0	2	1	1	1	1	1	1	1	1	0
449	32	0	6	0	1	0	dans une unité Covid;dans une unité non-Covid;	Jamais / Rarement	Oui	Pour moi;Pour les autres;Dans mon travail;	Oui	Non	Oui	Non	NA	St-Jo	Oui	Sieste avec MusicCare;Juste un café, sans rester;	Assez bénéfique	Oui	3	3	2	2	2	1	1	1	1	1	1	1	5	4	2	1	1	1	2	2	0	1	0	0	0	0	0	1	0
450	20	0	5	0	4	0	dans une unité Covid;dans une unité non-Covid;	Régulièrement / Fréquemment	Oui	Pour moi;Pour les autres;Dans mon travail;	Non	Oui	Non	Oui	Assez bénéfique	St-Jo	Oui	Pause détente;Juste un café, sans rester;	Assez bénéfique	Oui	2	1	1	1	1	1	1	1	1	2	1	1	1	2	1	1	1	1	0	1	0	0	3	0	0	0	1	1	0
451	19	0	5	0	0	0	dans une unité non-Covid;	Jamais / Rarement	Non	NA	Non	Non	Non	Non	NA	St-Jo	Non	NA	NA	Oui	1	1	1	1	1	1	1	1	1	2	1	1	1	2	1	1	1	1	1	1	0	1	1	0	0	0	0	0	0
452	21	0	5	0	4	0	dans une unité non-Covid;	Jamais / Rarement	Oui	Pour les autres;Dans mon travail;	Oui	Oui	Non	Non	NA	St-Jo	Non	NA	NA	Oui	1	1	1	1	1	1	1	1	1	1	1	1	3	1	2	2	1	2	0	2	1	0	0	0	0	1	2	1	0
453	46	1	12	1	1	0	dans une unité Covid;	Régulièrement / Fréquemment	Oui	Pour moi;Pour ma famille;Pour les autres;Dans mon travail;	Oui	Oui	Non	Non	NA	St-Jo	Non	NA	NA	Oui	3	1	2	3	3	4	3	3	2	4	3	1	2	3	4	2	3	1	1	2	3	1	3	1	0	0	0	1	0
454	24	0	4	0	3	0	dans une unité Covid;	Régulièrement / Fréquemment	Non	NA	Non	Oui	Non	Non	NA	St-Jo	Oui	Pause détente;	Très bénéfique	Oui	3	1	2	3	1	1	1	1	1	1	1	1	2	1	2	1	1	1	0	1	1	1	0	0	0	0	0	1	0
455	55	1	15	1	11	1	dans une unité non-Covid;	Jamais / Rarement	Oui	Pour moi;Pour ma famille;	Oui	Oui	Oui	Non	NA	HML	NA	NA	NA	Non	2	2	4	4	3	4	1	2	4	4	1	4	5	5	3	4	3	2	3	3	2	2	1	2	1	2	2	2	1
456	22	0	3	0	2	0	dans une unité Covid;	Régulièrement / Fréquemment	Oui	Pour moi;Pour ma famille;	Oui	Oui	Non	Oui	Assez bénéfique	St-Jo	Oui	Fauteuil relaxant;Pause détente;	Très bénéfique	Oui	1	1	1	1	1	1	1	1	1	2	1	1	3	2	1	1	2	1	0	1	1	0	0	0	0	0	1	0	1
457	18	0	0	0	0	0	dans une unité Covid;dans une unité non-Covid;	Régulièrement / Fréquemment	Non	NA	Oui	Oui	Non	Non	NA	St-Jo	Non	NA	NA	Oui	2	1	1	1	1	1	1	1	1	1	1	1	1	1	1	1	1	0	0	0	0	0	0	0	0	0	0	0	0
458	51	1	15	1	11	1	dans une unité non-Covid;	Jamais / Rarement	Oui	Pour moi;Pour ma famille;	Oui	Oui	Oui	Non	NA	St-Jo	Non	NA	NA	Non	3	2	2	4	3	2	2	2	4	4	2	4	4	2	5	3	3	1	3	3	2	2	3	1	2	1	1	3	2
459	44	1	10	1	9	1	dans une unité Covid;	Régulièrement / Fréquemment	Non	NA	Oui	Oui	Non	Non	NA	St-Jo	Non	NA	NA	Oui	4	2	2	4	2	1	1	1	1	5	3	1	1	5	5	1	5	3	0	1	3	1	2	0	0	1	1	2	3
460	70	1	17	1	11	1	dans une unité Covid;	Régulièrement / Fréquemment	Oui	Pour moi;Pour ma famille;Pour les autres;Dans mon travail;	Oui	Oui	Oui	Non	NA	St-Jo	Non	NA	NA	Non	4	4	4	5	4	4	4	4	5	3	5	4	4	4	4	4	4	3	2	2	2	2	3	3	1	2	2	2	2
461	38	0	5	0	1	0	dans une unité Covid;	Régulièrement / Fréquemment	Oui	Pour les autres;	Non	Non	Non	Oui	Pas du tout / pas très bénéfique	St-Jo	Oui	Fauteuil relaxant;Juste un café, sans rester;	Assez bénéfique	Oui	4	4	1	4	1	4	1	5	1	3	1	1	4	1	1	1	1	1	0	1	1	0	1	1	0	0	1	0	0
462	26	0	8	1	12	1	autre;	Régulièrement / Fréquemment	Oui	Pour ma famille;Pour les autres;	Oui	Oui	Non	Non	NA	St-Jo	Non	NA	NA	Oui	3	1	2	1	1	2	1	1	2	2	1	2	2	2	1	1	1	2	0	2	1	1	1	1	1	1	1	3	0
463	25	0	3	0	1	0	dans une unité Covid;	Régulièrement / Fréquemment	Non	NA	Non	Non	Non	Non	NA	St-Jo	Non	NA	NA	Oui	3	1	1	2	1	3	2	1	1	1	1	3	1	1	1	1	1	1	1	1	0	0	0	0	0	1	0	0	0
464	18	0	4	0	2	0	dans une unité Covid;	Régulièrement / Fréquemment	Non	NA	Oui	Non	Non	Non	NA	St-Jo	Non	NA	NA	Oui	1	1	1	1	1	1	1	1	2	1	1	1	1	1	1	1	1	1	0	1	2	0	0	0	0	0	1	0	1
465	43	0	9	1	9	1	dans une unité non-Covid;	Régulièrement / Fréquemment	Oui	Dans mon travail;	Non	Non	Non	Non	NA	St-Jo	Non	NA	NA	Oui	3	1	1	3	1	1	1	3	5	4	4	4	5	2	2	2	1	3	0	3	2	0	1	0	3	1	0	0	1
466	25	0	5	0	8	1	en travail à distance;	Jamais / Rarement	Oui	Pour moi;Pour ma famille;Pour les autres;Dans mon travail;	Oui	Oui	Oui	Non	NA	St-Jo	Non	NA	NA	Oui	1	1	1	2	1	2	3	1	2	3	1	1	1	1	1	1	2	0	0	0	1	1	3	0	2	1	1	1	0
467	33	0	8	1	3	0	dans une unité non-Covid;en travail à distance;	Jamais / Rarement	Oui	Pour ma famille;Pour les autres;	Oui	Non	Non	Non	NA	Les 2	Oui	Fauteuil relaxant;Pause détente;	Très bénéfique	Oui	2	1	1	2	2	2	3	1	3	3	1	2	2	2	2	2	2	0	1	1	2	1	2	1	0	1	0	1	1
468	17	0	8	1	2	0	dans une unité non-Covid;autre;	Jamais / Rarement	Non	NA	Non	Oui	Oui	Non	NA	St-Jo	Non	NA	NA	Oui	1	1	1	1	1	1	1	1	1	1	1	1	1	1	1	1	1	1	0	2	2	1	2	0	0	0	1	1	0
469	33	0	15	1	4	0	dans une unité Covid;	Régulièrement / Fréquemment	Non	NA	Oui	Non	Oui	Oui	Très bénéfique	St-Jo	Oui	Hypnose;Sophrologie;Kinésithérapie (thérapie manuelle);	Très bénéfique	Oui	3	1	2	2	3	1	1	1	1	1	1	2	2	3	3	3	3	3	1	3	1	1	3	3	0	0	0	1	2
470	19	0	3	0	3	0	dans une unité Covid;dans une unité non-Covid;	Jamais / Rarement	Oui	Pour ma famille;	Oui	Non	Oui	Non	NA	St-Jo	Non	NA	NA	Oui	1	1	1	1	1	2	1	1	1	1	1	1	2	1	1	1	1	1	0	0	1	1	0	0	1	0	1	0	0
471	30	0	6	0	6	0	autre;	Jamais / Rarement	Oui	Pour moi;Pour ma famille;Pour les autres;Dans mon travail;	Oui	Non	Oui	Non	NA	HML	NA	NA	NA	Oui	2	1	2	2	2	2	3	3	2	1	1	2	2	1	2	1	1	1	1	2	1	0	1	0	1	1	1	0	1
472	46	1	10	1	8	1	dans une unité Covid;dans une unité non-Covid;	Régulièrement / Fréquemment	Oui	Pour ma famille;Pour les autres;Dans mon travail;	Non	Oui	Oui	Non	NA	St-Jo	Oui	Fauteuil relaxant;Pause détente;Sieste avec MusicCare;Juste un café, sans rester;	Assez bénéfique	Oui	3	2	2	3	1	4	3	3	2	1	2	2	4	4	3	4	3	1	1	2	2	1	2	1	2	0	1	2	2
473	24	0	8	1	1	0	dans une unité non-Covid;	Régulièrement / Fréquemment	Oui	Pour moi;Pour ma famille;Dans mon travail;	Oui	Oui	Oui	Non	NA	St-Jo	Non	NA	NA	Oui	2	2	1	2	2	1	1	1	1	1	1	1	3	1	1	1	2	1	1	2	1	1	1	1	0	0	1	0	0
474	68	1	12	1	11	1	dans une unité Covid;	Régulièrement / Fréquemment	Non	NA	Oui	Non	Non	Non	NA	St-Jo	Oui	Fauteuil relaxant;Pause détente;Sieste avec MusicCare;	Assez bénéfique	Non	4	1	1	4	4	5	2	2	5	5	5	5	5	5	5	5	5	3	0	2	2	1	3	1	1	1	2	3	1
475	54	1	10	1	8	1	dans une unité non-Covid;	Régulièrement / Fréquemment	Oui	Pour ma famille;	Oui	Oui	Non	Non	NA	St-Jo	Non	NA	NA	Non	3	2	4	3	3	4	3	1	1	4	2	5	4	4	4	4	3	2	1	2	1	1	2	1	1	1	1	2	1
476	25	0	9	1	6	0	dans une unité non-Covid;	Jamais / Rarement	Oui	Pour moi;Pour ma famille;Dans mon travail;	Oui	Oui	Oui	Non	NA	St-Jo	Oui	Fauteuil relaxant;Juste un café, sans rester;	Assez bénéfique	Non	1	1	1	1	1	1	1	1	1	2	1	1	2	3	3	2	2	2	2	2	1	1	1	0	0	1	1	1	3
477	17	0	7	0	1	0	dans une unité non-Covid;	Jamais / Rarement	Non	NA	Non	Non	Non	Non	NA	St-Jo	Oui	Fauteuil relaxant;Pause détente;Juste un café, sans rester;	Pas du tout / pas très bénéfique	Non	1	1	1	1	1	1	1	1	1	1	1	1	1	1	1	1	1	1	0	1	2	1	2	0	0	0	0	1	0
478	50	1	13	1	11	1	dans une unité non-Covid;	Jamais / Rarement	Oui	Pour moi;Pour les autres;	Oui	Non	Oui	Oui	Très bénéfique	St-Jo	Oui	Hypnose;Sophrologie;	Très bénéfique	Oui	4	4	3	3	2	2	2	2	3	2	1	3	4	3	4	4	4	3	2	3	0	1	2	2	1	1	1	1	3
479	20	0	6	0	3	0	dans une unité Covid;en travail à distance;	Jamais / Rarement	Oui	Pour moi;Pour ma famille;Pour les autres;	Oui	Oui	Oui	Non	NA	St-Jo	Non	NA	NA	Oui	3	1	1	1	1	1	1	1	1	1	1	1	2	1	1	1	1	1	0	1	2	1	1	0	2	0	1	0	0
480	40	0	13	1	8	1	dans une unité Covid;	Régulièrement / Fréquemment	Non	NA	Oui	Oui	Non	Non	NA	HML	NA	NA	NA	Non	2	1	1	1	1	4	2	2	2	5	2	1	2	5	3	1	5	3	1	2	2	2	3	0	1	2	1	2	2
481	18	0	9	1	3	0	dans une unité non-Covid;	Jamais / Rarement	Non	NA	Oui	Non	Oui	Non	NA	St-Jo	Oui	Fauteuil relaxant;	Assez bénéfique	Oui	2	1	1	1	1	1	1	1	1	1	1	1	1	1	1	1	1	1	2	1	2	1	1	1	0	0	1	1	0
482	33	0	5	0	6	0	dans une unité Covid;dans une unité non-Covid;	Régulièrement / Fréquemment	Oui	Pour ma famille;Dans mon travail;	Oui	Oui	Non	Oui	Pas du tout / pas très bénéfique	St-Jo	Oui	Hypnose;Kinésithérapie (thérapie manuelle);Fauteuil relaxant;Pause détente;Sieste avec MusicCare;	Assez bénéfique	Non	3	1	1	2	1	1	4	1	2	2	1	2	3	3	2	2	2	1	0	3	1	0	0	0	1	1	1	1	0
483	53	1	14	1	2	0	dans une unité Covid;	Jamais / Rarement	Oui	Dans mon travail;	Non	Oui	Oui	Oui	Très bénéfique	St-Jo	Oui	Hypnose;Sophrologie;Entretien avec la psychologue;Kinésithérapie (thérapie manuelle);Fauteuil relaxant;Pause détente;Sieste avec MusicCare;	Très bénéfique	Oui	4	1	2	5	5	1	1	1	5	5	1	1	5	4	4	4	4	3	0	3	2	2	3	1	0	0	1	1	0
484	22	0	9	1	2	0	autre;	Jamais / Rarement	Oui	Dans mon travail;	Non	Non	Non	Oui	Très bénéfique	St-Jo	Non	NA	NA	Oui	1	1	1	1	1	1	1	2	3	1	2	1	1	1	1	2	1	2	1	3	1	2	0	0	0	0	1	1	0
485	22	0	4	0	2	0	autre;	Régulièrement / Fréquemment	Non	NA	Oui	Oui	Oui	Non	NA	St-Jo	Non	NA	NA	Oui	1	1	1	2	1	2	1	2	1	2	1	1	1	1	2	1	1	1	0	1	1	0	1	0	0	0	1	1	0
486	21	0	6	0	2	0	dans une unité Covid;	Régulièrement / Fréquemment	Non	NA	Oui	Oui	Oui	Non	NA	St-Jo	Non	NA	NA	Non	1	1	1	1	1	2	1	1	1	1	1	1	2	2	2	1	1	2	1	1	0	1	1	0	0	0	1	1	0
487	26	0	8	1	6	0	dans une unité Covid;	Régulièrement / Fréquemment	Non	NA	Oui	Oui	Non	Oui	Très bénéfique	St-Jo	Oui	Hypnose;Sophrologie;Fauteuil relaxant;Pause détente;Juste un café, sans rester;	Très bénéfique	Oui	1	1	2	2	2	2	1	1	2	2	2	1	1	2	1	1	2	1	0	0	3	1	2	1	0	2	1	1	1
488	30	0	3	0	2	0	dans une unité non-Covid;	Jamais / Rarement	Oui	Pour ma famille;	Oui	Non	Oui	Oui	Assez bénéfique	St-Jo	Non	NA	NA	Non	3	1	1	2	1	1	2	1	2	4	1	1	3	2	2	2	1	1	0	0	1	0	1	0	1	0	0	1	0
489	56	1	10	1	8	1	dans une unité Covid;	Régulièrement / Fréquemment	Oui	Pour moi;Pour ma famille;	Oui	Non	Oui	Non	NA	St-Jo	Non	NA	NA	Non	4	4	4	4	3	3	3	3	4	3	3	3	3	3	3	3	3	1	1	2	2	1	2	1	1	1	1	1	1
490	32	0	10	1	7	0	en travail à distance;	Jamais / Rarement	Oui	Dans mon travail;	Non	Non	Oui	Non	NA	St-Jo	Non	NA	NA	Non	2	1	2	2	2	2	1	2	1	2	2	2	2	2	2	3	2	2	1	1	2	1	2	1	1	1	1	1	1
491	22	0	7	0	2	0	dans une unité non-Covid;	Jamais / Rarement	Oui	Pour ma famille;	Oui	Oui	Oui	Non	NA	St-Jo	Non	NA	NA	Oui	2	1	2	1	1	1	1	1	1	1	1	1	2	2	2	1	1	1	1	1	1	1	1	1	0	0	1	1	0
492	45	1	11	1	4	0	dans une unité Covid;	Régulièrement / Fréquemment	Oui	Dans mon travail;	Oui	Non	Oui	Non	NA	St-Jo	Oui	Hypnose;Sophrologie;Fauteuil relaxant;Pause détente;Sieste avec MusicCare;	Très bénéfique	Non	1	1	1	3	3	3	1	4	4	5	2	1	1	4	3	5	3	2	1	3	1	1	2	1	1	0	2	1	0
493	22	0	5	0	3	0	dans une unité Covid;dans une unité non-Covid;	Jamais / Rarement	Oui	Pour ma famille;Pour les autres;Dans mon travail;	Oui	Non	Non	Oui	Assez bénéfique	HML	NA	NA	NA	Oui	1	1	1	3	1	1	1	1	1	2	1	1	2	2	1	1	1	1	0	2	1	1	0	0	0	1	1	0	0
494	57	1	11	1	8	1	en travail à distance;	Régulièrement / Fréquemment	Oui	Pour moi;	Oui	Oui	Oui	Non	NA	St-Jo	Non	NA	NA	Non	3	3	3	3	4	2	3	2	4	4	4	4	3	4	3	4	4	2	2	1	2	2	0	2	1	1	2	1	1
495	17	0	4	0	0	0	dans une unité non-Covid;	Régulièrement / Fréquemment	Non	NA	Non	Oui	Non	Non	NA	St-Jo	Non	NA	NA	Oui	1	1	1	1	1	1	1	1	1	1	1	1	1	1	1	1	1	1	0	1	1	0	1	0	0	0	0	0	0
496	30	0	9	1	6	0	dans une unité Covid;dans une unité non-Covid;	Régulièrement / Fréquemment	Oui	Pour ma famille;Pour les autres;	Oui	Oui	Non	Non	NA	HML	NA	NA	NA	Non	2	1	1	2	1	4	1	1	2	2	1	2	2	2	2	2	2	1	1	2	2	1	2	0	1	0	1	1	1
497	19	0	4	0	2	0	dans une unité non-Covid;	Jamais / Rarement	Non	NA	Oui	Non	Oui	Non	NA	St-Jo	Non	NA	NA	Oui	1	1	1	1	1	1	1	1	1	2	1	1	2	1	1	1	1	1	0	1	1	0	1	0	1	0	0	1	0
498	48	1	17	1	4	0	dans une unité Covid;	Régulièrement / Fréquemment	Oui	Pour moi;Pour ma famille;Pour les autres;Dans mon travail;	Oui	Oui	Oui	Non	NA	HML	NA	NA	NA	Oui	5	4	2	4	5	5	3	1	1	2	1	1	4	2	2	3	3	2	2	3	2	3	3	2	0	0	1	1	0
499	32	0	6	0	4	0	autre;	Jamais / Rarement	Oui	Pour ma famille;Pour les autres;	Oui	Oui	Oui	Non	NA	St-Jo	Non	NA	NA	Oui	2	1	2	2	1	2	2	1	3	4	2	1	2	1	2	2	2	1	0	1	1	1	1	1	1	1	0	1	1
500	69	1	12	1	7	0	dans une unité Covid;	Jamais / Rarement	Oui	Pour ma famille;Pour les autres;	Non	Oui	Non	Oui	Assez bénéfique	St-Jo	Oui	Pause détente;	Très bénéfique	Oui	5	5	4	3	4	4	3	5	3	4	3	4	4	5	5	3	5	2	2	2	1	2	2	1	1	1	0	0	0
501	34	0	7	0	0	0	dans une unité Covid;	Régulièrement / Fréquemment	Oui	Pour ma famille;Pour les autres;	Oui	Non	Oui	Non	NA	St-Jo	Oui	Pause détente;	Très bénéfique	Oui	3	3	3	3	1	2	1	1	1	1	3	1	3	3	1	3	1	1	1	3	1	0	1	0	0	0	0	0	0
502	23	0	7	0	7	0	dans une unité Covid;dans une unité non-Covid;en travail à distance;	Régulièrement / Fréquemment	Oui	Pour moi;Pour ma famille;Dans mon travail;	Oui	Non	Oui	Non	NA	St-Jo	Non	NA	NA	Oui	3	2	1	1	1	1	1	1	2	1	1	1	3	1	1	1	1	1	1	1	1	1	1	1	0	1	1	1	2
503	24	0	4	0	3	0	en travail à distance;	Jamais / Rarement	Oui	Pour moi;Pour ma famille;Pour les autres;	Oui	Oui	Oui	Non	NA	St-Jo	Non	NA	NA	Oui	1	1	1	1	1	1	1	1	5	2	1	2	1	1	1	2	1	1	0	2	1	0	0	0	2	0	0	1	0
504	20	0	9	1	7	0	en travail à distance;	Jamais / Rarement	Oui	Pour ma famille;	Non	Non	Oui	Non	NA	St-Jo	Non	NA	NA	Oui	1	1	1	1	2	1	1	1	1	1	1	2	2	1	1	1	1	1	1	2	1	1	2	1	1	1	1	1	1
505	50	1	14	1	10	1	dans une unité non-Covid;	Régulièrement / Fréquemment	Oui	Pour moi;Pour ma famille;	Oui	Non	Oui	Non	NA	St-Jo	Oui	Fauteuil relaxant;	Assez bénéfique	Non	3	2	2	3	3	3	3	3	2	3	3	3	3	4	3	3	4	2	2	2	2	2	3	1	1	2	2	2	1
506	18	0	3	0	2	0	autre;	Jamais / Rarement	Non	NA	Non	Oui	Non	Non	NA	St-Jo	Non	NA	NA	Oui	1	1	1	1	1	1	1	1	1	1	1	1	2	1	1	1	1	1	0	1	1	0	0	0	1	0	0	1	0
507	40	0	11	1	8	1	dans une unité Covid;	Régulièrement / Fréquemment	Oui	Pour moi;Pour ma famille;Pour les autres;Dans mon travail;	Oui	Oui	Oui	Oui	Assez bénéfique	St-Jo	Oui	Fauteuil relaxant;Pause détente;Sieste avec MusicCare;Juste un café, sans rester;	Très bénéfique	Non	3	2	2	2	2	2	1	3	3	2	1	2	4	3	3	2	3	3	1	2	1	2	1	1	1	1	1	1	1
508	17	0	1	0	4	0	dans une unité Covid;	Régulièrement / Fréquemment	Oui	Pour moi;Pour ma famille;Pour les autres;Dans mon travail;	Oui	Non	Oui	Non	NA	St-Jo	Oui	Juste un café, sans rester;	Très bénéfique	Oui	1	1	1	1	1	1	1	1	1	1	1	1	1	1	1	1	1	1	0	0	0	0	0	0	0	0	1	1	1
509	29	0	5	0	3	0	dans une unité Covid;	Régulièrement / Fréquemment	Non	NA	Oui	Oui	Non	Non	NA	St-Jo	Non	NA	NA	Oui	3	1	2	2	2	1	1	1	3	2	2	1	1	1	4	1	1	2	0	0	1	0	2	0	0	1	0	1	0
510	30	0	7	0	5	0	dans une unité Covid;dans une unité non-Covid;	Régulièrement / Fréquemment	Non	NA	Oui	Non	Oui	Non	NA	St-Jo	Oui	Pause détente;Juste un café, sans rester;	Très bénéfique	Non	1	1	2	4	1	1	1	2	2	4	1	2	1	2	2	1	2	1	0	1	2	1	2	0	0	1	1	1	0
511	20	0	5	0	0	0	dans une unité Covid;dans une unité non-Covid;	Régulièrement / Fréquemment	Non	NA	Oui	Non	Non	Non	NA	HML	NA	NA	NA	Oui	2	1	2	1	1	1	1	2	1	1	1	1	1	1	1	1	1	1	0	0	1	1	2	0	0	0	0	0	0
512	20	0	3	0	1	0	dans une unité non-Covid;	Jamais / Rarement	Non	NA	Non	Oui	Oui	Non	NA	St-Jo	Non	NA	NA	Oui	2	1	1	1	1	1	1	1	1	1	1	1	3	1	1	1	1	1	0	1	1	0	0	0	0	0	1	0	0
513	33	0	4	0	5	0	dans une unité non-Covid;	Jamais / Rarement	Non	NA	Oui	Oui	Oui	Non	NA	St-Jo	Oui	Fauteuil relaxant;Pause détente;Juste un café, sans rester;	Assez bénéfique	Oui	1	1	1	2	1	2	1	3	2	2	2	3	2	3	3	3	1	1	0	1	1	1	0	0	2	0	1	1	0
514	24	0	6	0	3	0	dans une unité Covid;dans une unité non-Covid;en travail à distance;	Régulièrement / Fréquemment	Oui	Pour moi;Pour ma famille;	Oui	Oui	Oui	Non	NA	St-Jo	Non	NA	NA	Oui	1	1	1	1	1	1	1	1	2	1	2	2	3	2	2	1	1	1	0	1	2	0	2	0	1	0	0	0	1
515	20	0	2	0	1	0	dans une unité Covid;autre;	Jamais / Rarement	Non	NA	Oui	Oui	Non	Non	NA	St-Jo	Oui	Kinésithérapie (thérapie manuelle);Fauteuil relaxant;Pause détente;	Très bénéfique	Oui	2	1	2	1	1	1	1	1	1	1	1	1	1	1	2	1	1	1	0	0	1	0	0	0	0	0	0	1	0
516	21	0	4	0	1	0	dans une unité Covid;	Régulièrement / Fréquemment	Non	NA	Oui	Oui	Non	Oui	Assez bénéfique	St-Jo	Oui	Fauteuil relaxant;Pause détente;	Très bénéfique	Oui	2	1	1	1	1	1	1	1	1	1	1	1	3	2	1	1	1	0	0	1	1	0	2	0	0	0	1	0	0
517	27	0	8	1	3	0	dans une unité Covid;dans une unité non-Covid;	Jamais / Rarement	Oui	Pour moi;Pour ma famille;Pour les autres;	Oui	Non	Oui	Non	NA	St-Jo	Non	NA	NA	Non	3	3	2	2	1	2	1	1	2	2	1	1	2	1	1	1	1	2	1	2	2	1	0	0	2	0	1	0	0
518	22	0	4	0	4	0	en travail à distance;autre;	Jamais / Rarement	Oui	Pour moi;Pour ma famille;Dans mon travail;	Oui	Non	Oui	Non	NA	St-Jo	Non	NA	NA	Oui	2	1	1	1	1	1	1	1	1	2	1	2	1	1	2	2	1	0	1	1	1	1	0	0	1	0	0	1	1
519	38	0	13	1	9	1	autre;	Jamais / Rarement	Non	NA	Oui	Oui	Oui	Non	NA	St-Jo	Oui	Fauteuil relaxant;Juste un café, sans rester;	Assez bénéfique	Oui	1	1	1	1	1	1	1	1	4	4	4	1	4	4	1	4	4	2	2	3	2	1	3	0	3	0	2	0	2
520	26	0	13	1	8	1	dans une unité Covid;dans une unité non-Covid;	Jamais / Rarement	Oui	Pour moi;Pour ma famille;Pour les autres;	Non	Non	Non	Non	NA	St-Jo	Non	NA	NA	Non	1	1	1	1	1	1	1	1	1	3	1	1	2	2	4	2	2	2	3	3	1	1	1	2	1	2	2	2	0
521	38	0	13	1	5	0	dans une unité non-Covid;autre;	Jamais / Rarement	Oui	Pour moi;Pour ma famille;Pour les autres;Dans mon travail;	Oui	Oui	Oui	Oui	Assez bénéfique	St-Jo	Oui	Hypnose;Sophrologie;Kinésithérapie (thérapie manuelle);Fauteuil relaxant;Pause détente;	Assez bénéfique	Non	2	1	3	3	1	3	3	1	1	2	1	2	3	4	2	3	3	2	3	2	1	2	3	0	0	2	1	2	0
522	32	0	12	1	7	0	dans une unité non-Covid;	Jamais / Rarement	Oui	Pour moi;Pour ma famille;Dans mon travail;	Oui	Oui	Oui	Non	NA	St-Jo	Non	NA	NA	Non	2	2	2	2	2	1	2	1	2	2	2	2	2	2	2	2	2	2	2	2	2	1	2	1	1	1	1	2	0
523	24	0	10	1	6	0	autre;	Régulièrement / Fréquemment	Oui	Pour moi;Pour ma famille;Dans mon travail;	Oui	Oui	Oui	Non	NA	St-Jo	Oui	Hypnose;Kinésithérapie (thérapie manuelle);Fauteuil relaxant;Sieste avec MusicCare;	Assez bénéfique	Oui	2	1	1	1	1	1	2	1	1	2	2	1	2	2	1	1	2	2	1	2	1	1	2	1	1	1	2	0	1
524	30	0	8	1	1	0	autre;	Jamais / Rarement	Oui	Pour moi;Pour ma famille;Pour les autres;	Non	Non	Oui	Non	NA	St-Jo	Oui	Hypnose;Kinésithérapie (thérapie manuelle);Fauteuil relaxant;Pause détente;Sieste avec MusicCare;Juste un café, sans rester;	Très bénéfique	Oui	3	1	1	1	2	2	2	1	1	1	2	1	3	2	2	3	2	2	0	2	2	0	1	1	0	0	0	0	1
525	29	0	7	0	0	0	dans une unité Covid;dans une unité non-Covid;	Régulièrement / Fréquemment	Oui	Pour moi;Dans mon travail;	Non	Oui	Non	Non	NA	St-Jo	Non	NA	NA	Oui	1	1	1	2	2	5	1	4	1	1	1	2	2	1	1	1	2	1	1	2	1	0	2	0	0	0	0	0	0
526	17	0	4	0	5	0	dans une unité non-Covid;	Jamais / Rarement	Oui	Pour moi;Pour ma famille;	Oui	Oui	Non	Non	NA	St-Jo	Oui	Pause détente;	Assez bénéfique	Oui	1	1	1	1	1	1	1	1	1	1	1	1	1	1	1	1	1	1	1	0	1	0	1	0	1	1	1	1	0
527	25	0	9	1	12	1	autre;	Jamais / Rarement	Non	NA	Oui	Non	Oui	Non	NA	St-Jo	Non	NA	NA	Oui	2	2	1	1	1	1	1	1	1	2	2	2	2	1	2	2	1	1	1	2	2	1	2	0	2	1	1	1	2
528	17	0	1	0	0	0	dans une unité Covid;	Régulièrement / Fréquemment	Non	NA	Oui	Non	Non	Oui	Très bénéfique	St-Jo	Oui	Fauteuil relaxant;Pause détente;Juste un café, sans rester;	Très bénéfique	Oui	1	1	1	1	1	1	1	1	1	1	1	1	1	1	1	1	1	0	0	0	1	0	0	0	0	0	0	0	0
529	22	0	10	1	8	1	dans une unité non-Covid;	Régulièrement / Fréquemment	Oui	Pour moi;Pour ma famille;	Oui	Non	Oui	Non	NA	St-Jo	Oui	Entretien avec la psychologue;Kinésithérapie (thérapie manuelle);Fauteuil relaxant;Sieste avec MusicCare;	Très bénéfique	Oui	2	1	1	2	2	1	1	1	1	1	1	2	1	2	1	1	1	1	2	3	1	1	2	0	2	1	0	1	2
530	17	0	4	0	5	0	dans une unité Covid;	Régulièrement / Fréquemment	Non	NA	Non	Oui	Oui	Non	NA	St-Jo	Oui	Pause détente;	Très bénéfique	Oui	1	1	1	1	1	1	1	1	1	1	1	1	1	1	1	1	1	1	0	0	1	0	2	0	0	0	0	1	1
531	21	0	2	0	3	0	dans une unité Covid;dans une unité non-Covid;autre;	Régulièrement / Fréquemment	Oui	Pour ma famille;Dans mon travail;	Oui	Non	Non	Non	NA	St-Jo	Oui	Fauteuil relaxant;Pause détente;Juste un café, sans rester;	Très bénéfique	Oui	2	1	1	1	1	1	1	1	2	2	1	1	1	1	2	1	1	0	0	1	1	0	0	0	1	0	0	1	0
532	35	0	8	1	1	0	dans une unité non-Covid;	Jamais / Rarement	Oui	Pour moi;Pour ma famille;	Oui	Oui	Oui	Non	NA	St-Jo	Oui	Kinésithérapie (thérapie manuelle);Fauteuil relaxant;Pause détente;	Très bénéfique	Oui	2	3	1	2	2	2	2	2	3	2	1	1	4	2	2	2	2	2	0	2	1	1	1	1	0	1	0	0	0
533	52	1	8	1	7	0	autre;	Jamais / Rarement	Oui	Pour moi;Pour ma famille;Dans mon travail;	Oui	Non	Oui	Non	NA	St-Jo	Non	NA	NA	Oui	4	4	4	4	2	3	3	2	1	2	3	2	4	3	3	4	4	1	2	1	1	1	1	1	1	1	1	2	1
534	22	0	2	0	8	1	dans une unité Covid;	Régulièrement / Fréquemment	Oui	Pour ma famille;	Non	Non	Non	Non	NA	St-Jo	Oui	Pause détente;	Assez bénéfique	Non	1	1	1	1	1	1	1	1	4	2	1	2	1	1	1	1	1	1	0	0	1	0	0	0	3	2	1	2	0
535	69	1	17	1	15	1	dans une unité non-Covid;	Jamais / Rarement	Oui	Pour moi;Pour ma famille;Pour les autres;	Oui	Oui	Oui	Oui	Assez bénéfique	St-Jo	Oui	Hypnose;Fauteuil relaxant;Pause détente;	Assez bénéfique	Non	4	3	4	3	4	4	4	2	4	5	5	5	4	4	5	5	4	3	2	3	2	2	3	2	2	1	2	3	3
536	22	0	7	0	3	0	dans une unité non-Covid;	Jamais / Rarement	Oui	Pour moi;Pour ma famille;Dans mon travail;	Oui	Non	Oui	Oui	Très bénéfique	St-Jo	Oui	Fauteuil relaxant;Pause détente;Sieste avec MusicCare;	Très bénéfique	Oui	2	1	1	2	1	1	1	2	1	1	1	1	1	1	2	1	2	1	0	1	1	1	3	0	0	0	1	2	0
537	32	0	5	0	4	0	autre;	Régulièrement / Fréquemment	Oui	Dans mon travail;	Non	Oui	Non	Non	NA	St-Jo	Non	NA	NA	Oui	3	1	2	1	1	4	2	3	1	2	2	1	1	2	4	1	1	1	0	0	2	0	2	0	0	0	0	2	2
538	56	1	15	1	13	1	dans une unité non-Covid;	Jamais / Rarement	Oui	Pour moi;Pour ma famille;	Oui	Oui	Oui	Non	NA	St-Jo	Oui	Kinésithérapie (thérapie manuelle);Fauteuil relaxant;Pause détente;Sieste avec MusicCare;	Très bénéfique	Non	3	1	1	3	3	2	4	4	4	4	2	4	5	4	4	4	4	3	1	2	2	2	3	2	1	2	1	3	3
539	32	0	10	1	6	0	autre;	Jamais / Rarement	Oui	Pour moi;Pour ma famille;Pour les autres;	Oui	Non	Oui	Non	NA	St-Jo	Non	NA	NA	Oui	2	1	1	2	1	1	1	1	3	3	1	3	2	2	3	2	3	2	1	2	2	1	2	0	1	1	1	2	0
540	25	0	6	0	3	0	dans une unité Covid;	Régulièrement / Fréquemment	Oui	Pour ma famille;Pour les autres;	Oui	Non	Non	Oui	Très bénéfique	Les 2	Non	NA	NA	Oui	2	1	2	1	1	1	1	1	1	1	1	1	1	3	2	3	2	2	0	1	2	0	1	0	0	0	1	2	0
541	17	0	0	0	0	0	dans une unité Covid;	Régulièrement / Fréquemment	Non	NA	Non	Non	Non	Non	NA	HML	NA	NA	NA	Oui	1	1	1	1	1	1	1	1	1	1	1	1	1	1	1	1	1	0	0	0	0	0	0	0	0	0	0	0	0
542	53	1	12	1	13	1	dans une unité non-Covid;	Jamais / Rarement	Oui	Pour moi;Pour ma famille;Pour les autres;Dans mon travail;	Oui	Oui	Oui	Non	NA	St-Jo	Non	NA	NA	Oui	3	1	3	3	2	2	1	2	4	4	5	5	4	4	3	5	2	3	2	3	0	0	3	1	1	2	1	3	3
543	45	1	12	1	11	1	dans une unité Covid;dans une unité non-Covid;	Régulièrement / Fréquemment	Oui	Pour ma famille;	Oui	Oui	Non	Non	NA	St-Jo	Non	NA	NA	Non	2	1	1	1	1	5	1	4	3	1	4	2	4	4	4	3	4	3	1	2	2	1	2	1	3	2	1	2	0
544	19	0	4	0	0	0	dans une unité Covid;	Régulièrement / Fréquemment	Oui	Pour moi;	Oui	Oui	Oui	Oui	Pas du tout / pas très bénéfique	St-Jo	Non	NA	NA	Oui	2	2	1	1	1	1	1	1	1	1	1	1	1	1	1	1	1	1	0	0	1	1	0	1	0	0	0	0	0
545	28	0	11	1	8	1	dans une unité Covid;	Régulièrement / Fréquemment	Oui	Pour ma famille;	Oui	Non	Oui	Oui	Très bénéfique	St-Jo	Oui	Pause détente;Juste un café, sans rester;	Très bénéfique	Non	1	1	1	1	1	1	1	1	3	2	1	1	3	3	2	2	3	2	0	3	3	0	3	0	1	1	1	0	2
546	22	0	10	1	8	1	dans une unité non-Covid;	Jamais / Rarement	Non	NA	Oui	Oui	Non	Non	NA	St-Jo	Non	NA	NA	Oui	1	1	1	1	1	1	1	1	2	2	1	2	1	2	1	2	1	1	0	1	3	1	3	1	2	1	1	1	1
547	28	0	3	0	1	0	dans une unité Covid;	Régulièrement / Fréquemment	Oui	Pour moi;Pour ma famille;Pour les autres;Dans mon travail;	Oui	Oui	Oui	Non	NA	St-Jo	Non	NA	NA	Oui	1	1	1	2	2	1	1	1	1	2	3	1	3	2	3	2	1	1	0	2	0	0	0	0	0	0	0	1	0
548	33	0	17	1	3	0	dans une unité Covid;	Régulièrement / Fréquemment	Oui	Pour ma famille;Pour les autres;Dans mon travail;	Oui	Oui	Oui	Non	NA	St-Jo	Non	NA	NA	Non	2	1	3	2	2	1	1	4	1	1	1	2	5	2	2	1	2	2	3	3	3	1	3	2	0	0	2	1	0
549	17	0	3	0	0	0	en travail à distance;	Jamais / Rarement	Non	NA	Non	Non	Oui	Non	NA	St-Jo	Non	NA	NA	Oui	1	1	1	1	1	1	1	1	1	1	1	1	1	1	1	1	1	0	0	0	3	0	0	0	0	0	0	0	0
550	21	0	4	0	10	1	dans une unité Covid;	Régulièrement / Fréquemment	Non	NA	Non	Oui	Non	Non	NA	St-Jo	Oui	Juste un café, sans rester;	Pas du tout / pas très bénéfique	Oui	1	1	1	1	1	1	1	1	2	2	2	1	1	1	2	1	1	1	0	1	2	0	0	0	1	2	2	1	1
551	46	1	16	1	6	0	dans une unité Covid;	Régulièrement / Fréquemment	Oui	Pour moi;Pour ma famille;Pour les autres;Dans mon travail;	Oui	Oui	Oui	Non	NA	St-Jo	Non	NA	NA	Oui	3	2	2	4	5	4	4	2	2	2	1	2	2	3	3	3	2	2	3	3	2	2	2	2	1	1	1	1	0
552	21	0	4	0	1	0	dans une unité Covid;dans une unité non-Covid;	Régulièrement / Fréquemment	Non	NA	Oui	Oui	Non	Non	NA	St-Jo	Oui	Kinésithérapie (thérapie manuelle);Fauteuil relaxant;Pause détente;Juste un café, sans rester;	Très bénéfique	Oui	2	1	1	1	1	1	1	1	2	1	2	1	1	1	2	1	1	0	0	1	1	0	2	0	0	0	0	1	0
553	17	0	7	0	1	0	en travail à distance;autre;	Jamais / Rarement	Non	NA	Oui	Non	Oui	Non	NA	St-Jo	Non	NA	NA	Oui	1	1	1	1	1	1	1	1	1	1	1	1	1	1	1	1	1	1	1	1	2	1	1	0	0	0	0	1	0
554	59	1	18	1	11	1	dans une unité Covid;dans une unité non-Covid;en travail à distance;	Régulièrement / Fréquemment	Oui	Pour moi;Pour ma famille;Pour les autres;Dans mon travail;	Oui	Non	Oui	Non	NA	St-Jo	Non	NA	NA	Non	3	1	3	3	3	4	2	5	4	4	3	5	5	4	4	3	3	3	3	3	2	2	3	2	2	2	2	2	0
555	50	1	15	1	8	1	dans une unité Covid;dans une unité non-Covid;	Régulièrement / Fréquemment	Oui	Pour ma famille;Pour les autres;Dans mon travail;	Oui	Oui	Oui	Non	NA	St-Jo	Oui	Pause détente;Sieste avec MusicCare;	Assez bénéfique	Non	3	3	3	3	4	2	2	1	4	1	1	2	5	3	4	4	5	1	3	2	2	3	2	2	1	1	1	2	2
556	20	0	3	0	2	0	dans une unité Covid;	Jamais / Rarement	Non	NA	Oui	Non	Non	Non	NA	St-Jo	Oui	Kinésithérapie (thérapie manuelle);Pause détente;Juste un café, sans rester;	Très bénéfique	Oui	1	1	1	1	1	1	1	3	1	2	1	1	1	1	1	1	1	0	0	0	1	1	1	0	0	0	1	1	0
557	42	0	7	0	7	0	dans une unité Covid;en travail à distance;	Jamais / Rarement	Oui	Pour moi;Pour ma famille;Pour les autres;Dans mon travail;	Oui	Non	Oui	Non	NA	St-Jo	Oui	Kinésithérapie (thérapie manuelle);Pause détente;Sieste avec MusicCare;Juste un café, sans rester;	Très bénéfique	Oui	2	1	1	4	2	4	3	1	3	5	4	5	1	1	3	1	1	0	1	2	2	0	1	1	1	1	0	1	2
558	22	0	3	0	2	0	dans une unité non-Covid;	Jamais / Rarement	Oui	Pour moi;Pour ma famille;Pour les autres;Dans mon travail;	Oui	Oui	Non	Non	NA	St-Jo	Non	NA	NA	Oui	1	1	1	1	1	3	1	1	1	2	1	1	1	2	1	2	1	1	0	1	0	1	0	0	0	0	0	2	0
559	63	1	13	1	9	1	dans une unité non-Covid;	Jamais / Rarement	Oui	Pour moi;Pour ma famille;Pour les autres;Dans mon travail;	Oui	Non	Oui	Non	NA	St-Jo	Non	NA	NA	Non	4	3	3	4	4	3	3	3	4	4	3	3	5	5	4	4	4	3	2	3	1	2	1	1	1	1	1	1	2
560	33	0	11	1	7	0	dans une unité non-Covid;	Jamais / Rarement	Oui	Pour les autres;Dans mon travail;	Oui	Non	Non	Non	NA	St-Jo	Oui	Kinésithérapie (thérapie manuelle);Fauteuil relaxant;Pause détente;Sieste avec MusicCare;Juste un café, sans rester;	Assez bénéfique	Non	1	1	2	2	2	1	1	1	2	3	3	3	2	2	3	3	1	2	2	1	1	1	3	1	1	0	1	2	1
561	19	0	2	0	1	0	dans une unité non-Covid;en travail à distance;	Jamais / Rarement	Non	NA	Oui	Oui	Non	Non	NA	St-Jo	Non	NA	NA	Oui	1	1	1	1	1	1	1	1	2	2	1	1	1	1	1	1	1	0	0	0	1	1	0	0	0	0	1	0	0
562	49	1	9	1	12	1	dans une unité Covid;	Jamais / Rarement	Oui	Pour moi;Pour ma famille;Pour les autres;	Oui	Oui	Oui	Non	NA	St-Jo	Non	NA	NA	Oui	2	1	2	2	2	3	3	3	5	5	4	5	4	2	3	2	1	2	2	1	2	1	1	0	3	2	2	1	1
563	28	0	5	0	10	1	dans une unité Covid;	Régulièrement / Fréquemment	Oui	Pour ma famille;Pour les autres;	Oui	Oui	Non	Non	NA	St-Jo	Non	NA	NA	Oui	1	1	1	1	1	1	1	1	3	3	2	2	2	1	4	2	1	2	0	1	1	1	0	0	1	1	2	3	2
564	17	0	2	0	0	0	dans une unité Covid;	Régulièrement / Fréquemment	Non	NA	Oui	Non	Non	Non	NA	St-Jo	Oui	Pause détente;Sieste avec MusicCare;	Assez bénéfique	Oui	1	1	1	1	1	1	1	1	1	1	1	1	1	1	1	1	1	1	0	0	1	0	0	0	0	0	0	0	0
565	24	0	9	1	1	0	autre;	Jamais / Rarement	Non	NA	Oui	Oui	Non	Non	NA	St-Jo	Non	NA	NA	Non	3	1	1	1	1	1	1	1	2	2	1	1	1	3	1	2	1	2	0	3	2	1	1	0	0	0	1	0	0
566	24	0	7	0	5	0	autre;	Jamais / Rarement	Non	NA	Non	Non	Non	Non	NA	St-Jo	Oui	Hypnose;Fauteuil relaxant;	Assez bénéfique	Non	1	1	1	1	3	1	1	1	2	2	1	2	1	2	1	1	2	3	0	1	1	1	0	1	0	0	1	1	0
567	17	0	3	0	2	0	dans une unité non-Covid;	Régulièrement / Fréquemment	Oui	Pour ma famille;Pour les autres;	Oui	Non	Non	Non	NA	St-Jo	Oui	Fauteuil relaxant;Pause détente;	Pas du tout / pas très bénéfique	Oui	1	1	1	1	1	1	1	1	1	1	1	1	1	1	1	1	1	0	0	1	1	1	0	0	0	0	0	0	2
568	26	0	7	0	8	1	dans une unité non-Covid;	Jamais / Rarement	Oui	Pour ma famille;	Oui	Oui	Oui	Non	NA	St-Jo	Non	NA	NA	Oui	2	2	1	2	1	1	1	1	2	2	1	2	2	1	2	1	2	1	1	1	1	1	2	0	1	1	1	1	2
569	21	0	4	0	2	0	dans une unité non-Covid;	Jamais / Rarement	Oui	Pour ma famille;Pour les autres;Dans mon travail;	Non	Non	Oui	Non	NA	St-Jo	Non	NA	NA	Oui	2	1	1	1	1	1	1	1	2	2	1	1	1	2	1	1	1	1	0	1	1	0	0	1	1	0	0	0	1
570	46	1	15	1	8	1	dans une unité non-Covid;	Jamais / Rarement	Oui	Pour moi;Pour ma famille;Dans mon travail;	Non	Non	Non	Non	NA	St-Jo	Non	NA	NA	Non	2	1	2	2	3	3	3	2	4	3	2	3	2	4	3	4	3	2	2	3	2	2	2	2	1	1	2	0	1
571	26	0	8	1	4	0	autre;	Jamais / Rarement	Oui	Pour ma famille;	Oui	Oui	Non	Non	NA	St-Jo	Non	NA	NA	Oui	3	1	1	2	1	1	2	1	2	1	1	2	1	2	2	1	2	1	0	1	2	1	2	1	1	1	1	1	0
572	20	0	8	1	2	0	dans une unité Covid;	Régulièrement / Fréquemment	Non	NA	Non	Oui	Oui	Oui	Assez bénéfique	St-Jo	Oui	Kinésithérapie (thérapie manuelle);Fauteuil relaxant;Pause détente;	Très bénéfique	Oui	1	1	1	1	1	1	2	1	1	1	1	1	1	1	1	2	2	2	0	2	2	1	0	1	0	0	0	1	1
573	21	0	12	1	12	1	en travail à distance;	Jamais / Rarement	Oui	Pour moi;Pour ma famille;Dans mon travail;	Oui	Oui	Oui	Non	NA	St-Jo	Non	NA	NA	Non	1	2	1	2	1	1	1	1	1	1	1	1	1	1	2	2	1	1	2	2	2	3	1	1	2	2	1	1	2
574	53	1	4	0	5	0	dans une unité non-Covid;	Jamais / Rarement	Non	NA	Oui	Oui	Oui	Non	NA	St-Jo	Non	NA	NA	Non	4	4	4	3	1	3	1	1	3	4	4	4	3	4	4	3	3	1	2	1	0	0	0	0	1	1	1	0	1
575	31	0	5	0	3	0	en travail à distance;	Jamais / Rarement	Oui	Pour moi;Pour ma famille;Pour les autres;	Oui	Non	Non	Non	NA	St-Jo	Non	NA	NA	Oui	2	1	1	2	2	1	2	3	2	2	1	2	2	2	2	2	2	1	0	0	1	1	1	1	1	0	1	1	0
576	43	0	17	1	16	1	autre;	Jamais / Rarement	Oui	Dans mon travail;	Non	Oui	Non	Non	NA	St-Jo	Non	NA	NA	Non	1	1	1	1	1	1	1	1	4	4	4	3	5	4	4	4	3	2	2	3	3	2	3	2	3	2	2	3	2
577	38	0	8	1	8	1	dans une unité non-Covid;en travail à distance;	Jamais / Rarement	Oui	Pour moi;Pour ma famille;Pour les autres;	Oui	Oui	Oui	Non	NA	St-Jo	Non	NA	NA	Non	3	1	3	1	3	3	3	2	3	3	1	1	3	1	3	1	3	2	0	2	2	2	0	0	1	1	2	2	0
578	34	0	7	0	2	0	dans une unité Covid;	Régulièrement / Fréquemment	Oui	Pour moi;Pour ma famille;Pour les autres;Dans mon travail;	Oui	Oui	Oui	Non	NA	St-Jo	Oui	Hypnose;Fauteuil relaxant;Pause détente;Juste un café, sans rester;	Assez bénéfique	Oui	5	4	1	5	4	2	2	1	1	2	1	1	1	1	1	1	1	0	2	3	1	0	0	1	0	0	0	0	0
579	17	0	10	1	7	0	dans une unité non-Covid;	Jamais / Rarement	Non	NA	Oui	Non	Non	Non	NA	St-Jo	Oui	Fauteuil relaxant;Pause détente;Sieste avec MusicCare;	Très bénéfique	Oui	1	1	1	1	1	1	1	1	1	1	1	1	1	1	1	1	1	3	1	1	2	1	2	0	1	0	1	1	1
580	37	0	9	1	4	0	dans une unité Covid;dans une unité non-Covid;	Jamais / Rarement	Oui	Pour moi;Pour ma famille;Pour les autres;Dans mon travail;	Oui	Oui	Non	Non	NA	St-Jo	Non	NA	NA	Oui	3	2	2	1	3	2	2	2	2	4	2	2	2	1	2	3	2	1	1	2	1	1	2	1	2	0	1	1	0
581	19	0	5	0	1	0	dans une unité non-Covid;	Jamais / Rarement	Non	NA	Non	Oui	Non	Non	NA	St-Jo	Non	NA	NA	Oui	1	1	1	1	1	1	2	1	2	1	1	1	1	1	1	1	1	1	0	1	2	0	1	0	0	0	1	0	0
582	29	0	9	1	11	1	en travail à distance;	Jamais / Rarement	Non	NA	Oui	Oui	Oui	Non	NA	St-Jo	Non	NA	NA	Non	2	1	1	2	2	1	2	2	3	2	1	2	1	2	2	2	1	1	2	1	2	1	1	1	2	2	1	2	2
583	26	0	3	0	8	1	en travail à distance;	Jamais / Rarement	Non	NA	Non	Oui	Non	Non	NA	St-Jo	Non	NA	NA	Non	1	1	1	1	1	1	1	1	1	4	1	1	1	3	3	1	3	1	0	1	1	0	0	0	2	1	1	1	2
584	22	0	9	1	4	0	dans une unité Covid;	Régulièrement / Fréquemment	Oui	Pour moi;Pour ma famille;Pour les autres;Dans mon travail;	Oui	Oui	Oui	Non	NA	St-Jo	Oui	Fauteuil relaxant;Pause détente;Sieste avec MusicCare;Juste un café, sans rester;	Très bénéfique	Oui	3	2	1	2	1	1	1	1	1	1	1	1	1	2	1	1	1	1	2	2	1	1	1	1	0	0	1	1	0
585	18	0	4	0	1	0	dans une unité Covid;dans une unité non-Covid;	Régulièrement / Fréquemment	Oui	Pour ma famille;	Oui	Non	Non	Non	NA	St-Jo	Non	NA	NA	Oui	1	1	1	1	1	1	1	1	1	1	1	1	1	1	1	2	1	1	0	1	1	0	1	0	0	0	1	0	0
586	17	0	7	0	1	0	autre;	Jamais / Rarement	Non	NA	Oui	Non	Oui	Non	NA	St-Jo	Oui	Kinésithérapie (thérapie manuelle);Fauteuil relaxant;Sieste avec MusicCare;	Assez bénéfique	Oui	1	1	1	1	1	1	1	1	1	1	1	1	1	1	1	1	1	1	0	1	2	1	2	0	0	0	0	1	0
587	43	0	9	1	6	0	dans une unité Covid;dans une unité non-Covid;	Régulièrement / Fréquemment	Oui	Pour ma famille;Dans mon travail;	Oui	Oui	Non	Non	NA	St-Jo	Non	NA	NA	Non	2	2	3	2	1	1	1	1	3	4	1	3	4	4	4	4	3	2	1	2	1	1	2	0	0	0	1	2	2
588	20	0	5	0	0	0	autre;	Jamais / Rarement	Non	NA	Non	Non	Non	Non	NA	St-Jo	Non	NA	NA	Oui	1	1	1	1	2	1	1	1	2	2	1	1	1	1	1	1	1	1	0	0	2	0	2	0	0	0	0	0	0
589	52	1	13	1	12	1	en travail à distance;	Jamais / Rarement	Oui	Dans mon travail;	Oui	Oui	Oui	Non	NA	St-Jo	Non	NA	NA	Oui	3	2	2	3	3	3	3	3	4	4	3	3	4	2	4	3	3	1	2	2	3	1	3	1	1	1	1	2	2
590	36	0	9	1	1	0	dans une unité Covid;	Jamais / Rarement	Oui	Pour moi;Pour ma famille;Pour les autres;Dans mon travail;	Oui	Oui	Oui	Non	NA	St-Jo	Non	NA	NA	Oui	2	2	2	4	4	3	2	2	1	2	1	2	2	2	1	2	2	1	2	3	1	1	0	1	0	0	0	1	0
591	17	0	0	0	0	0	dans une unité Covid;	Régulièrement / Fréquemment	Oui	Dans mon travail;	Non	Non	Non	Non	NA	St-Jo	Non	NA	NA	Oui	1	1	1	1	1	1	1	1	1	1	1	1	1	1	1	1	1	0	0	0	0	0	0	0	0	0	0	0	0
592	18	0	3	0	0	0	dans une unité Covid;	Régulièrement / Fréquemment	Non	NA	Non	Non	Non	Non	NA	St-Jo	Oui	Fauteuil relaxant;Pause détente;	Assez bénéfique	Oui	1	1	1	1	1	1	1	1	1	1	1	1	1	1	2	1	1	1	0	0	1	0	1	0	0	0	0	0	0
593	32	0	8	1	8	1	dans une unité Covid;	Régulièrement / Fréquemment	Non	NA	Non	Oui	Non	Non	NA	St-Jo	Oui	Fauteuil relaxant;Pause détente;Juste un café, sans rester;	Assez bénéfique	Non	2	2	2	2	1	3	3	2	1	1	1	1	2	1	2	3	3	2	0	2	1	1	2	0	1	1	1	1	2
594	40	0	11	1	5	0	dans une unité Covid;autre;	Jamais / Rarement	Oui	Pour ma famille;	Oui	Oui	Oui	Non	NA	St-Jo	Non	NA	NA	Oui	2	1	1	2	1	4	3	1	4	3	1	2	1	5	3	4	2	3	1	2	1	0	2	2	1	0	1	1	1
595	17	0	4	0	0	0	dans une unité Covid;	Jamais / Rarement	Non	NA	Oui	Oui	Non	Non	NA	St-Jo	Oui	Fauteuil relaxant;	Très bénéfique	Oui	1	1	1	1	1	1	1	1	1	1	1	1	1	1	1	1	1	0	0	1	1	0	2	0	0	0	0	0	0
596	23	0	8	1	2	0	dans une unité non-Covid;	Jamais / Rarement	Oui	Pour moi;Pour ma famille;Dans mon travail;	Oui	Oui	Oui	Non	NA	St-Jo	Non	NA	NA	Oui	2	1	1	1	1	1	2	1	1	1	1	2	2	2	2	1	1	1	2	2	1	1	1	0	0	0	1	1	0
597	20	0	3	0	2	0	dans une unité Covid;	Régulièrement / Fréquemment	Non	NA	Oui	Oui	Non	Oui	Pas du tout / pas très bénéfique	St-Jo	Non	NA	NA	Non	1	1	1	2	1	1	1	1	2	2	1	1	1	1	1	1	1	1	0	1	1	0	0	0	0	0	1	1	0
598	30	0	11	1	11	1	dans une unité non-Covid;	Jamais / Rarement	Non	NA	Oui	Oui	Non	Non	NA	St-Jo	Oui	Juste un café, sans rester;	Très bénéfique	Non	3	1	1	2	1	2	1	1	2	2	2	2	2	2	2	2	2	2	1	2	2	1	2	1	1	2	2	2	1
599	35	0	8	1	9	1	dans une unité Covid;dans une unité non-Covid;	Jamais / Rarement	Oui	Pour moi;Pour ma famille;Pour les autres;	Oui	Non	Oui	Non	NA	St-Jo	Non	NA	NA	Non	3	3	3	3	1	2	1	1	2	2	1	1	4	2	2	2	2	2	1	2	2	1	0	0	2	2	1	2	0
600	17	0	7	0	1	0	dans une unité Covid;	Régulièrement / Fréquemment	Non	NA	Non	Oui	Non	Non	NA	St-Jo	Oui	Fauteuil relaxant;Pause détente;	Assez bénéfique	Oui	1	1	1	1	1	1	1	1	1	1	1	1	1	1	1	1	1	1	1	1	1	1	2	0	0	0	1	0	0
601	58	1	12	1	9	1	dans une unité non-Covid;	Jamais / Rarement	Oui	Pour ma famille;	Oui	Oui	Oui	Non	NA	St-Jo	Oui	Sophrologie;Fauteuil relaxant;Pause détente;Juste un café, sans rester;	Assez bénéfique	Non	5	1	5	5	1	1	1	1	5	5	1	5	5	5	4	5	3	1	2	3	1	3	0	2	1	1	1	2	2
602	21	0	14	1	5	0	en travail à distance;	Jamais / Rarement	Oui	Pour ma famille;Dans mon travail;	Oui	Oui	Non	Non	NA	St-Jo	Non	NA	NA	Non	1	1	1	1	1	1	1	1	1	4	1	1	1	1	1	1	2	3	2	2	2	2	2	1	3	0	0	1	0
603	29	0	8	1	7	0	dans une unité non-Covid;	Jamais / Rarement	Oui	Pour ma famille;Pour les autres;	Oui	Oui	Non	Non	NA	St-Jo	Non	NA	NA	Oui	2	1	2	1	2	1	1	1	2	2	1	2	2	3	2	2	2	1	1	1	2	1	1	1	1	0	1	1	2
604	52	1	14	1	9	1	autre;	Jamais / Rarement	Non	NA	Oui	Oui	Oui	Non	NA	St-Jo	Non	NA	NA	Non	3	2	2	2	4	2	4	3	5	2	2	5	4	2	5	2	3	3	2	2	2	2	2	1	1	2	0	2	1
605	59	1	16	1	15	1	autre;	Jamais / Rarement	Oui	Pour ma famille;Pour les autres;	Oui	Oui	Non	Non	NA	St-Jo	Non	NA	NA	Non	4	1	4	4	3	2	2	4	2	4	3	4	3	5	5	5	4	2	1	3	2	3	3	2	2	2	2	2	2
606	21	0	3	0	1	0	dans une unité non-Covid;	Jamais / Rarement	Non	NA	Non	Non	Non	Non	NA	St-Jo	Non	NA	NA	Oui	1	1	1	1	1	1	1	1	1	3	1	1	1	2	1	1	2	1	0	0	1	0	1	0	0	0	0	1	0
607	20	0	9	1	0	0	dans une unité non-Covid;	Jamais / Rarement	Oui	Pour ma famille;Pour les autres;	Oui	Oui	Oui	Non	NA	St-Jo	Non	NA	NA	Oui	2	1	1	2	1	1	1	1	1	1	1	1	1	1	1	2	1	1	1	2	2	1	2	0	0	0	0	0	0
608	24	0	4	0	1	0	dans une unité Covid;	Régulièrement / Fréquemment	Oui	Pour ma famille;Pour les autres;	Oui	Oui	Oui	Non	NA	St-Jo	Non	NA	NA	Non	3	1	2	2	1	1	1	1	2	1	1	1	1	2	1	1	2	1	0	1	1	0	1	0	0	0	0	1	0
609	19	0	1	0	1	0	dans une unité non-Covid;	Jamais / Rarement	Oui	Dans mon travail;	Non	Non	Non	Non	NA	St-Jo	Non	NA	NA	Oui	2	1	1	1	1	1	1	1	1	1	1	1	2	1	1	1	1	1	0	0	0	0	0	0	0	0	1	0	0
610	30	0	3	0	9	1	dans une unité non-Covid;	Jamais / Rarement	Non	NA	Oui	Non	Oui	Non	NA	St-Jo	Non	NA	NA	Oui	3	1	1	1	1	3	2	1	2	3	3	3	1	1	1	2	1	1	0	0	1	1	0	0	1	2	2	1	2
611	42	0	10	1	4	0	en travail à distance;	Jamais / Rarement	Non	NA	Oui	Oui	Oui	Non	NA	Les 2	Non	NA	NA	Oui	2	1	3	3	4	4	3	1	3	1	1	2	3	3	4	2	2	2	1	1	2	1	2	1	1	1	0	1	1
612	22	0	7	0	2	0	autre;	Régulièrement / Fréquemment	Oui	Dans mon travail;	Oui	Oui	Non	Non	NA	St-Jo	Non	NA	NA	Oui	2	1	1	1	1	1	1	1	1	1	1	1	1	2	2	1	3	2	0	1	1	1	2	0	0	1	1	0	0
613	24	0	3	0	3	0	dans une unité Covid;dans une unité non-Covid;en travail à distance;	Régulièrement / Fréquemment	Non	NA	Oui	Non	Non	Oui	Assez bénéfique	St-Jo	Oui	Fauteuil relaxant;Pause détente;Sieste avec MusicCare;Juste un café, sans rester;	Très bénéfique	Oui	3	1	1	1	1	3	1	2	2	1	2	1	1	1	1	1	1	0	0	1	1	0	1	0	1	0	1	0	1
614	18	0	2	0	4	0	autre;	Jamais / Rarement	Non	NA	Oui	Oui	Non	Non	NA	St-Jo	Oui	Pause détente;	Assez bénéfique	Oui	1	1	1	1	1	1	1	1	1	2	1	1	1	1	1	1	1	1	0	0	1	0	0	0	1	0	0	1	1
615	17	0	3	0	1	0	autre;	Jamais / Rarement	Non	NA	Oui	Oui	Non	Non	NA	St-Jo	Non	NA	NA	Oui	1	1	1	1	1	1	1	1	1	1	1	1	1	1	1	1	1	1	0	1	1	0	0	0	0	1	0	0	0
616	24	0	5	0	5	0	dans une unité non-Covid;	Jamais / Rarement	Oui	Pour moi;Pour ma famille;Dans mon travail;	Oui	Non	Oui	Non	NA	St-Jo	Oui	Fauteuil relaxant;Juste un café, sans rester;	Assez bénéfique	Non	2	1	1	1	1	2	1	1	1	2	1	2	1	2	1	2	2	2	0	1	1	0	1	0	1	1	0	2	1
617	19	0	5	0	2	0	dans une unité non-Covid;	Jamais / Rarement	Non	NA	Oui	Non	Oui	Oui	Très bénéfique	St-Jo	Oui	Fauteuil relaxant;	Très bénéfique	Oui	1	1	1	1	1	1	1	1	1	2	1	2	1	1	1	1	1	1	1	1	1	1	0	0	1	0	0	1	0
618	33	0	5	0	4	0	en travail à distance;	Jamais / Rarement	Oui	Pour moi;Dans mon travail;	Oui	Oui	Non	Non	NA	St-Jo	Non	NA	NA	Oui	1	1	1	1	1	1	1	1	4	4	1	5	4	2	3	1	1	1	1	1	1	0	1	0	1	1	1	0	0
619	75	1	19	1	4	0	en travail à distance;	Jamais / Rarement	Oui	Pour moi;Pour ma famille;Dans mon travail;	Oui	Oui	Non	Non	NA	St-Jo	Non	NA	NA	Non	5	5	1	5	5	5	5	1	5	5	3	5	5	5	5	5	5	3	3	3	1	3	3	3	1	0	2	0	0
620	34	0	10	1	7	0	dans une unité non-Covid;	Régulièrement / Fréquemment	Oui	Pour moi;Pour ma famille;Dans mon travail;	Oui	Oui	Oui	Non	NA	St-Jo	Non	NA	NA	Non	3	1	1	3	1	1	1	1	1	4	1	1	2	4	4	3	2	2	1	2	1	2	1	1	1	0	1	1	3
621	35	0	5	0	2	0	dans une unité non-Covid;	Régulièrement / Fréquemment	Oui	Pour moi;Pour ma famille;	Oui	Oui	Oui	Non	NA	St-Jo	Non	NA	NA	Non	3	1	3	3	1	2	2	4	1	1	1	1	1	4	1	3	3	2	0	1	1	1	0	0	0	0	1	1	0
622	74	1	18	1	11	1	dans une unité non-Covid;	Jamais / Rarement	Oui	Pour moi;Pour ma famille;Dans mon travail;	Oui	Oui	Oui	Non	NA	St-Jo	Non	NA	NA	Non	4	4	4	4	5	4	4	5	4	5	4	4	5	4	5	5	4	3	3	3	2	2	2	3	1	1	2	3	2
623	20	0	4	0	1	0	dans une unité non-Covid;	Jamais / Rarement	Non	NA	Oui	Oui	Non	Non	NA	St-Jo	Non	NA	NA	Oui	1	1	2	1	1	1	1	1	1	1	1	1	2	1	2	1	1	1	1	1	1	0	0	0	0	1	0	0	0
624	42	0	8	1	12	1	en travail à distance;autre;	Jamais / Rarement	Oui	Pour moi;Pour ma famille;	Oui	Oui	Oui	Non	NA	St-Jo	Non	NA	NA	Oui	3	1	2	2	1	3	4	1	5	4	2	3	2	2	1	5	1	1	2	2	1	1	0	1	3	2	1	2	1
625	21	0	7	0	5	0	dans une unité Covid;	Régulièrement / Fréquemment	Non	NA	Non	Non	Non	Non	NA	St-Jo	Non	NA	NA	Oui	2	1	1	1	1	1	1	1	1	1	1	1	1	2	3	1	1	1	0	1	1	1	2	1	0	1	1	1	1
626	41	0	8	1	6	0	dans une unité non-Covid;	Régulièrement / Fréquemment	Oui	Pour ma famille;	Oui	Oui	Oui	Non	NA	St-Jo	Non	NA	NA	Oui	3	2	1	1	1	1	1	1	4	5	3	1	2	3	5	3	4	2	2	3	1	0	0	0	1	0	1	1	1
627	19	0	4	0	2	0	dans une unité non-Covid;	Régulièrement / Fréquemment	Non	NA	Oui	Non	Non	Non	NA	St-Jo	Oui	Pause détente;Sieste avec MusicCare;	Assez bénéfique	Oui	1	1	1	1	1	3	1	1	1	1	1	1	1	1	1	1	1	1	0	0	1	0	2	0	0	0	1	1	0
628	17	0	6	0	3	0	dans une unité non-Covid;	Jamais / Rarement	Oui	Pour ma famille;Pour les autres;	Oui	Oui	Oui	Non	NA	St-Jo	Oui	Fauteuil relaxant;Pause détente;	Très bénéfique	Oui	1	1	1	1	1	1	1	1	1	1	1	1	1	1	1	1	1	1	0	1	1	1	2	0	0	0	1	1	1
629	62	1	12	1	11	1	en travail à distance;	Jamais / Rarement	Oui	Pour moi;Pour ma famille;Dans mon travail;	Oui	Non	Oui	Non	NA	St-Jo	Non	NA	NA	Non	3	3	4	3	4	3	3	2	5	4	3	2	5	4	4	5	5	2	1	2	2	2	2	1	1	1	2	2	2
630	29	0	6	0	6	0	dans une unité non-Covid;	Jamais / Rarement	Oui	Pour moi;Pour ma famille;	Oui	Non	Oui	Non	NA	St-Jo	Non	NA	NA	Oui	2	1	1	2	3	1	1	1	3	3	1	1	3	1	1	2	2	1	1	0	1	1	1	1	1	1	1	0	1
631	21	0	5	0	2	0	dans une unité Covid;	Régulièrement / Fréquemment	Oui	Pour ma famille;Dans mon travail;	Oui	Non	Non	Oui	Assez bénéfique	St-Jo	Non	NA	NA	Oui	1	1	1	1	1	1	1	1	1	1	1	1	2	2	2	1	2	1	0	1	1	0	2	0	0	0	1	1	0
632	20	0	2	0	1	0	dans une unité non-Covid;	Jamais / Rarement	Non	NA	Non	Non	Non	Oui	Très bénéfique	St-Jo	Non	NA	NA	Oui	1	1	1	1	1	2	1	1	1	1	1	1	2	1	2	1	1	0	0	1	1	0	0	0	0	0	0	1	0
633	25	0	9	1	10	1	en travail à distance;	Jamais / Rarement	Non	NA	Oui	Non	Non	Non	NA	St-Jo	Non	NA	NA	Oui	2	2	1	2	1	1	1	1	2	1	1	2	3	2	1	1	1	2	1	1	2	1	1	1	1	2	2	0	2
634	50	1	7	0	7	0	dans une unité Covid;	Régulièrement / Fréquemment	Oui	Dans mon travail;	Non	Oui	Non	Oui	Assez bénéfique	St-Jo	Oui	Kinésithérapie (thérapie manuelle);Fauteuil relaxant;Pause détente;	Pas du tout / pas très bénéfique	Non	4	4	2	4	3	4	4	2	1	2	2	1	4	4	4	2	3	2	0	3	1	1	0	0	1	2	1	1	1
635	26	0	16	1	10	1	dans une unité Covid;	Régulièrement / Fréquemment	Oui	Pour moi;Pour ma famille;Pour les autres;	Oui	Oui	Non	Non	NA	St-Jo	Non	NA	NA	Non	2	1	1	1	1	3	2	4	1	1	1	3	1	1	1	1	1	3	2	2	3	2	3	1	1	1	0	1	1
636	28	0	7	0	0	0	dans une unité Covid;	Régulièrement / Fréquemment	Oui	Pour ma famille;Pour les autres;	Oui	Non	Non	Oui	Assez bénéfique	St-Jo	Oui	Hypnose;Sophrologie;Entretien avec la psychologue;	Très bénéfique	Oui	2	2	2	2	2	3	2	2	1	1	1	1	2	1	1	1	2	1	0	1	3	0	2	0	0	0	0	0	0
637	27	0	6	0	4	0	dans une unité non-Covid;	Régulièrement / Fréquemment	Oui	Pour moi;Pour ma famille;Dans mon travail;	Oui	Oui	Non	Non	NA	St-Jo	Oui	Fauteuil relaxant;Juste un café, sans rester;	Assez bénéfique	Non	1	1	2	1	2	1	2	1	1	1	1	2	3	3	1	2	2	2	0	2	1	1	0	0	3	0	1	0	0
638	22	0	11	1	1	0	en travail à distance;	Jamais / Rarement	Oui	Dans mon travail;	Non	Non	Oui	Non	NA	St-Jo	Non	NA	NA	Oui	1	1	2	2	2	1	1	1	1	1	2	1	1	2	1	1	1	2	1	3	1	1	2	1	0	0	0	1	0
639	41	0	5	0	6	0	dans une unité Covid;	Régulièrement / Fréquemment	Oui	Pour moi;Pour ma famille;Pour les autres;	Oui	Oui	Oui	Non	NA	St-Jo	Non	NA	NA	Non	3	1	3	3	2	2	2	3	2	3	2	3	3	3	2	2	2	1	1	1	1	1	0	0	1	1	1	1	1
640	19	0	1	0	11	1	dans une unité non-Covid;	Régulièrement / Fréquemment	Non	NA	Non	Non	Oui	Non	NA	St-Jo	Non	NA	NA	Oui	1	1	1	1	1	1	1	1	1	1	2	2	1	1	1	1	1	0	0	0	1	0	0	0	2	2	1	2	1
641	17	0	1	0	1	0	autre;	Jamais / Rarement	Non	NA	Non	Non	Non	Non	NA	St-Jo	Non	NA	NA	Oui	1	1	1	1	1	1	1	1	1	1	1	1	1	1	1	1	1	1	0	0	0	0	0	0	0	0	1	0	0
642	33	0	13	1	5	0	dans une unité non-Covid;	Jamais / Rarement	Oui	Pour moi;Pour les autres;	Non	Oui	Non	Non	NA	Les 2	Non	NA	NA	Non	2	1	1	2	2	1	1	1	3	1	1	1	3	3	4	1	5	2	0	2	2	3	2	2	0	0	1	2	1
643	17	0	7	0	3	0	dans une unité non-Covid;en travail à distance;	Jamais / Rarement	Non	NA	Non	Oui	Non	Non	NA	St-Jo	Non	NA	NA	Oui	1	1	1	1	1	1	1	1	1	1	1	1	1	1	1	1	1	1	0	1	1	1	2	1	0	0	1	1	0
644	68	1	19	1	12	1	dans une unité Covid;	Régulièrement / Fréquemment	Oui	Pour ma famille;Pour les autres;Dans mon travail;	Oui	Oui	Non	Non	NA	St-Jo	Oui	Hypnose;Entretien avec la psychologue;Kinésithérapie (thérapie manuelle);	Pas du tout / pas très bénéfique	Non	5	3	4	5	3	5	3	4	5	5	2	4	5	4	4	4	3	3	2	3	3	2	3	3	1	2	2	2	2
645	43	0	13	1	6	0	dans une unité non-Covid;autre;	Jamais / Rarement	Oui	Pour moi;Pour ma famille;Dans mon travail;	Oui	Oui	Oui	Non	NA	St-Jo	Non	NA	NA	Non	2	1	2	2	2	3	3	2	2	3	2	3	3	3	4	3	3	2	2	2	2	1	2	2	1	0	1	2	1
646	25	0	11	1	5	0	en travail à distance;	Régulièrement / Fréquemment	Oui	Pour moi;Pour ma famille;Dans mon travail;	Oui	Oui	Oui	Non	NA	St-Jo	Non	NA	NA	Non	1	1	2	1	1	1	1	2	1	2	1	1	2	2	2	2	2	2	0	2	2	1	3	1	0	1	1	2	0
647	27	0	9	1	2	0	en travail à distance;	Régulièrement / Fréquemment	Oui	Pour moi;Pour ma famille;Pour les autres;Dans mon travail;	Oui	Oui	Oui	Non	NA	St-Jo	Non	NA	NA	Non	2	1	1	2	1	2	1	1	2	2	1	2	1	2	2	2	2	1	1	2	2	1	2	0	0	0	1	1	0
648	25	0	7	0	8	1	dans une unité Covid;dans une unité non-Covid;	Régulièrement / Fréquemment	Oui	Pour ma famille;Pour les autres;Dans mon travail;	Oui	Non	Oui	Non	NA	St-Jo	Oui	Hypnose;Kinésithérapie (thérapie manuelle);Fauteuil relaxant;Pause détente;Sieste avec MusicCare;	Très bénéfique	Oui	2	1	1	1	1	1	2	1	3	3	1	1	2	2	1	1	1	1	0	1	3	0	2	0	2	1	1	1	1
649	17	0	7	0	2	0	dans une unité non-Covid;	Jamais / Rarement	Non	NA	Non	Oui	Non	Non	NA	St-Jo	Oui	Juste un café, sans rester;	Assez bénéfique	Oui	1	1	1	1	1	1	1	1	1	1	1	1	1	1	1	1	1	1	0	1	1	1	2	1	0	0	0	1	1
650	33	0	11	1	7	0	dans une unité non-Covid;en travail à distance;	Jamais / Rarement	Oui	Pour moi;Pour ma famille;	Oui	Non	Non	Non	NA	St-Jo	Oui	Fauteuil relaxant;Pause détente;	Très bénéfique	Non	2	1	1	1	1	1	1	1	3	4	3	1	1	3	5	2	2	3	2	3	1	1	0	1	1	1	1	3	0
651	18	0	2	0	1	0	dans une unité non-Covid;	Jamais / Rarement	Non	NA	Non	Non	Non	Non	NA	St-Jo	Non	NA	NA	Oui	2	1	1	1	1	1	1	1	1	1	1	1	1	1	1	1	1	1	0	0	1	0	0	0	0	0	0	0	1
652	41	0	12	1	16	1	autre;	Jamais / Rarement	Non	NA	Non	Oui	Non	Non	NA	St-Jo	Non	NA	NA	Oui	1	1	1	1	1	1	1	1	4	3	4	1	5	5	1	5	5	3	2	1	2	2	2	0	3	3	1	2	3
653	22	0	9	1	4	0	en travail à distance;	Jamais / Rarement	Oui	Pour ma famille;Pour les autres;Dans mon travail;	Non	Oui	Non	Non	NA	St-Jo	Non	NA	NA	Non	2	1	1	2	1	1	1	1	2	1	1	1	1	1	2	1	2	2	0	2	2	1	1	1	1	0	1	1	1
654	34	0	8	1	7	0	autre;	Jamais / Rarement	Oui	Pour moi;Pour ma famille;Dans mon travail;	Oui	Oui	Oui	Non	NA	St-Jo	Non	NA	NA	Non	2	1	2	2	3	1	1	1	1	3	1	1	5	3	3	2	2	2	0	2	2	2	0	0	1	1	1	1	1
655	43	0	9	1	3	0	dans une unité Covid;	Régulièrement / Fréquemment	Oui	Pour moi;Pour ma famille;Dans mon travail;	Oui	Non	Oui	Non	NA	St-Jo	Oui	Kinésithérapie (thérapie manuelle);Pause détente;	Assez bénéfique	Non	3	4	3	2	2	2	2	2	1	2	2	2	3	3	3	4	3	2	1	1	1	1	2	1	0	0	1	1	1
656	23	0	4	0	1	0	dans une unité Covid;	Régulièrement / Fréquemment	Non	NA	Oui	Oui	Oui	Non	NA	St-Jo	Non	NA	NA	Non	1	1	1	1	1	1	1	2	1	1	1	1	3	3	2	1	1	2	0	1	1	0	0	0	0	0	1	0	0
657	27	0	8	1	3	0	dans une unité Covid;dans une unité non-Covid;	Jamais / Rarement	Non	NA	Oui	Oui	Non	Non	NA	St-Jo	Non	NA	NA	Oui	3	1	1	2	1	2	1	1	2	4	1	2	1	1	1	2	1	1	1	1	2	1	2	0	0	1	0	0	2
658	48	1	11	1	8	1	autre;	Jamais / Rarement	Oui	Pour moi;Pour ma famille;Dans mon travail;	Oui	Non	Oui	Non	NA	HML	NA	NA	NA	Oui	2	3	3	3	4	3	4	3	2	2	2	3	4	2	2	4	2	1	2	1	1	2	2	2	1	2	1	1	1
659	18	0	5	0	1	0	dans une unité Covid;dans une unité non-Covid;	Régulièrement / Fréquemment	Non	NA	Oui	Oui	Non	Non	NA	HML	NA	NA	NA	Oui	1	1	1	1	1	1	1	1	1	1	1	1	1	2	1	1	1	1	0	0	0	1	3	0	0	0	1	0	0
660	18	0	4	0	0	0	dans une unité Covid;	Régulièrement / Fréquemment	Oui	Pour moi;Pour ma famille;	Oui	Non	Non	Non	NA	HML	NA	NA	NA	Non	1	1	1	1	1	1	1	1	1	1	1	1	2	1	1	1	1	0	0	1	1	0	2	0	0	0	0	0	0
661	17	0	0	0	1	0	dans une unité Covid;dans une unité non-Covid;	Jamais / Rarement	Non	NA	Non	Non	Non	Non	NA	HML	NA	NA	NA	Oui	1	1	1	1	1	1	1	1	1	1	1	1	1	1	1	1	1	0	0	0	0	0	0	0	0	0	0	1	0
662	22	0	3	0	5	0	dans une unité non-Covid;en travail à distance;	Jamais / Rarement	Non	NA	Non	Non	Non	Non	NA	HML	NA	NA	NA	Oui	1	1	1	1	1	1	1	1	2	2	1	1	2	1	2	2	1	1	0	1	1	0	0	0	3	0	0	1	1
663	23	0	4	0	3	0	autre;	Jamais / Rarement	Non	NA	Non	Non	Non	Non	NA	HML	NA	NA	NA	Oui	1	1	1	1	1	1	1	1	1	2	1	1	2	2	2	2	2	1	0	0	1	0	2	0	1	0	0	0	1
664	18	0	4	0	6	0	dans une unité Covid;dans une unité non-Covid;	Régulièrement / Fréquemment	Oui	Pour moi;Pour ma famille;Pour les autres;Dans mon travail;	Oui	Oui	Oui	Non	NA	HML	NA	NA	NA	Oui	1	1	1	2	1	1	1	1	1	1	1	1	1	1	1	1	1	1	0	1	0	1	1	0	0	0	1	1	1
665	55	1	14	1	10	1	en travail à distance;	Jamais / Rarement	Oui	Pour ma famille;Pour les autres;Dans mon travail;	Oui	Oui	Oui	Non	NA	HML	NA	NA	NA	Non	2	3	2	2	2	4	3	3	3	4	1	5	4	5	4	4	4	3	1	3	2	2	2	1	1	2	2	1	1
666	44	1	3	0	15	1	dans une unité non-Covid;	Jamais / Rarement	Oui	Pour moi;Pour ma famille;Pour les autres;Dans mon travail;	Non	Oui	Non	Non	NA	HML	NA	NA	NA	Non	5	5	4	1	1	1	1	5	2	3	5	2	5	1	1	1	1	3	0	0	0	0	0	0	1	1	3	1	3
667	18	0	5	0	0	0	dans une unité Covid;dans une unité non-Covid;	Régulièrement / Fréquemment	Non	NA	Oui	Non	Oui	Non	NA	HML	NA	NA	NA	Oui	2	1	1	1	1	1	1	1	1	1	1	1	1	1	1	1	1	1	0	0	1	1	2	0	0	0	0	0	0
668	59	1	10	1	3	0	en travail à distance;	Jamais / Rarement	Oui	Pour ma famille;Dans mon travail;	Non	Oui	Non	Non	NA	St-Jo	Non	NA	NA	Non	4	3	4	5	5	1	1	1	5	4	1	2	5	5	5	4	4	2	1	1	2	1	2	1	1	0	0	0	1
669	17	0	7	0	0	0	dans une unité Covid;dans une unité non-Covid;	Régulièrement / Fréquemment	Oui	Pour ma famille;Dans mon travail;	Oui	Non	Non	Non	NA	St-Jo	Non	NA	NA	Oui	1	1	1	1	1	1	1	1	1	1	1	1	1	1	1	1	1	1	0	1	2	0	3	0	0	0	0	0	0
670	25	0	8	1	5	0	dans une unité Covid;dans une unité non-Covid;	Régulièrement / Fréquemment	Oui	Pour moi;Pour ma famille;Pour les autres;	Oui	Oui	Oui	Non	NA	HML	NA	NA	NA	Oui	2	1	2	2	1	2	1	1	1	1	1	3	2	1	1	2	1	1	1	2	2	1	0	1	1	1	0	2	0
671	17	0	0	0	0	0	autre;	Jamais / Rarement	Non	NA	Oui	Oui	Non	Non	NA	St-Jo	Non	NA	NA	Oui	1	1	1	1	1	1	1	1	1	1	1	1	1	1	1	1	1	0	0	0	0	0	0	0	0	0	0	0	0
672	17	0	4	0	3	0	dans une unité Covid;en travail à distance;	Jamais / Rarement	Oui	Pour moi;Pour ma famille;	Oui	Oui	Oui	Non	NA	HML	NA	NA	NA	Oui	1	1	1	1	1	1	1	1	1	1	1	1	1	1	1	1	1	0	0	1	1	1	0	1	0	0	3	0	0
673	58	1	14	1	7	0	dans une unité non-Covid;	Jamais / Rarement	Oui	Pour ma famille;	Oui	Non	Oui	Non	NA	St-Jo	Non	NA	NA	Oui	4	1	2	3	4	3	4	3	5	5	1	4	3	4	4	4	4	1	2	2	2	3	3	1	1	0	1	1	2
674	31	0	6	0	4	0	autre;	Jamais / Rarement	Oui	Pour moi;Pour ma famille;Pour les autres;Dans mon travail;	Oui	Oui	Non	Non	NA	HML	NA	NA	NA	Non	3	1	1	2	1	4	1	1	2	1	1	1	3	3	2	1	3	1	1	1	3	0	0	0	1	0	1	0	0
675	19	0	5	0	0	0	dans une unité Covid;	Régulièrement / Fréquemment	Non	NA	Non	Oui	Non	Non	NA	St-Jo	Non	NA	NA	Oui	2	1	1	1	1	1	1	1	1	1	1	1	1	2	1	1	1	1	0	2	1	0	1	0	0	0	0	0	0
676	73	1	19	1	15	1	autre;	Jamais / Rarement	Oui	Pour moi;Pour ma famille;Dans mon travail;	Oui	Oui	Oui	Non	NA	St-Jo	Non	NA	NA	Non	5	4	4	4	5	5	4	3	5	4	3	4	3	5	5	5	5	3	3	3	1	3	3	3	3	2	2	2	2
677	22	0	3	0	2	0	dans une unité Covid;dans une unité non-Covid;	Jamais / Rarement	Non	NA	Oui	Oui	Non	Non	NA	St-Jo	Non	NA	NA	Non	2	1	1	2	1	2	1	1	1	3	1	1	1	1	1	1	1	1	0	0	1	0	0	1	0	0	0	1	1
678	27	0	11	1	5	0	en travail à distance;	Jamais / Rarement	Oui	Pour moi;Pour ma famille;Dans mon travail;	Oui	Non	Oui	Non	NA	HML	NA	NA	NA	Non	3	1	2	1	1	1	1	1	1	2	1	1	1	3	3	2	2	2	2	2	3	0	1	1	1	2	1	1	0
679	54	1	15	1	13	1	dans une unité Covid;dans une unité non-Covid;	Régulièrement / Fréquemment	Oui	Pour moi;Pour ma famille;Dans mon travail;	Oui	Oui	Oui	Non	NA	HML	NA	NA	NA	Non	5	2	2	4	2	2	2	1	4	4	3	5	4	4	3	3	4	2	3	3	2	2	1	2	2	3	2	1	1
680	17	0	2	0	1	0	dans une unité non-Covid;	Jamais / Rarement	Non	NA	Non	Non	Non	Non	NA	St-Jo	Non	NA	NA	Non	1	1	1	1	1	1	1	1	1	1	1	1	1	1	1	1	1	1	0	0	1	0	0	0	0	0	0	0	0
681	26	0	14	1	10	1	dans une unité non-Covid;	Jamais / Rarement	Non	NA	Oui	Oui	Oui	Non	NA	St-Jo	Non	NA	NA	Non	2	1	1	1	1	1	1	1	3	3	2	1	2	1	2	1	2	1	1	2	3	2	3	2	2	1	2	1	2
682	29	0	11	1	4	0	dans une unité Covid;	Régulièrement / Fréquemment	Oui	Dans mon travail;	Non	Oui	Oui	Non	NA	HML	NA	NA	NA	Oui	2	1	2	1	1	2	1	3	1	3	1	1	3	2	2	1	2	2	1	2	2	2	1	1	1	0	1	1	0
683	30	0	4	0	1	0	dans une unité Covid;	Régulièrement / Fréquemment	Oui	Pour ma famille;Pour les autres;	Oui	Non	Non	Oui	Assez bénéfique	St-Jo	Non	NA	NA	Oui	1	1	1	3	1	1	1	2	1	2	1	2	4	2	3	2	2	1	0	2	1	0	0	0	0	0	0	1	0
684	17	0	10	1	3	0	autre;	Régulièrement / Fréquemment	Oui	Pour moi;Pour ma famille;	Oui	Non	Oui	Oui	Pas du tout / pas très bénéfique	HML	NA	NA	NA	Oui	1	1	1	1	1	1	1	1	1	1	1	1	1	1	1	1	1	2	1	2	2	2	1	0	0	0	1	0	2
685	35	0	11	1	11	1	autre;	Jamais / Rarement	Oui	Dans mon travail;	Oui	Non	Oui	Non	NA	HML	NA	NA	NA	Non	2	1	1	1	2	2	2	2	3	4	1	3	3	1	3	3	1	2	1	2	2	1	2	1	1	2	2	2	2
686	19	0	4	0	1	0	dans une unité non-Covid;	Jamais / Rarement	Non	NA	Non	Oui	Non	Non	NA	St-Jo	Oui	Fauteuil relaxant;Pause détente;	Très bénéfique	Oui	1	1	1	1	1	1	1	1	1	2	1	2	1	1	1	1	1	0	0	0	2	0	2	0	1	0	0	0	0
687	27	0	6	0	7	0	dans une unité Covid;	Jamais / Rarement	Oui	Pour moi;Pour ma famille;Pour les autres;Dans mon travail;	Oui	Oui	Oui	Non	NA	HML	NA	NA	NA	Oui	3	1	1	1	1	1	1	1	2	2	2	2	2	1	2	2	2	1	1	1	1	1	1	0	2	1	1	1	0
688	28	0	3	0	2	0	dans une unité non-Covid;	Jamais / Rarement	Oui	Pour moi;Pour ma famille;Pour les autres;Dans mon travail;	Oui	Oui	Oui	Non	NA	HML	NA	NA	NA	Oui	3	4	1	2	1	1	1	1	1	4	2	1	2	1	1	1	1	1	0	1	1	0	0	0	1	0	0	0	0
689	17	0	1	0	3	0	autre;	Jamais / Rarement	Non	NA	Oui	Oui	Non	Non	NA	HML	NA	NA	NA	Oui	1	1	1	1	1	1	1	1	1	1	1	1	1	1	1	1	1	1	0	0	0	0	0	0	0	0	0	0	3
690	32	0	5	0	1	0	dans une unité non-Covid;	Jamais / Rarement	Oui	Pour moi;Pour ma famille;	Oui	Oui	Oui	Non	NA	St-Jo	Oui	Kinésithérapie (thérapie manuelle);Fauteuil relaxant;Pause détente;	Très bénéfique	Oui	3	3	2	2	3	3	1	1	1	1	1	1	3	3	1	1	2	1	0	2	1	1	0	0	0	0	0	1	0
691	33	0	10	1	2	0	autre;	Jamais / Rarement	Oui	Pour ma famille;	Oui	Non	Oui	Non	NA	HML	NA	NA	NA	Non	3	1	4	4	1	5	1	1	2	2	1	2	1	1	1	2	1	1	1	3	2	1	1	1	0	0	0	1	1
692	40	0	6	0	12	1	dans une unité Covid;	Régulièrement / Fréquemment	Non	NA	Non	Non	Oui	Non	NA	HML	NA	NA	NA	Oui	3	1	1	3	1	3	3	1	3	2	1	3	1	4	3	3	4	2	1	1	1	1	0	0	2	2	2	2	2
693	17	0	5	0	1	0	autre;	Régulièrement / Fréquemment	Non	NA	Oui	Non	Non	Non	NA	HML	NA	NA	NA	Oui	1	1	1	1	1	1	1	1	1	1	1	1	1	1	1	1	1	1	1	1	1	1	0	0	0	0	0	1	0
694	17	0	0	0	0	0	autre;	Régulièrement / Fréquemment	Non	NA	Non	Non	Non	Non	NA	St-Jo	Non	NA	NA	Oui	1	1	1	1	1	1	1	1	1	1	1	1	1	1	1	1	1	0	0	0	0	0	0	0	0	0	0	0	0
695	19	0	3	0	1	0	dans une unité non-Covid;	Jamais / Rarement	Non	NA	Non	Non	Non	Non	NA	St-Jo	Non	NA	NA	Oui	1	1	1	1	1	1	1	1	1	1	1	1	3	1	1	1	1	1	0	1	1	0	0	0	0	0	0	1	0
696	17	0	0	0	1	0	dans une unité non-Covid;	Régulièrement / Fréquemment	Non	NA	Non	Non	Non	Non	NA	HML	NA	NA	NA	Oui	1	1	1	1	1	1	1	1	1	1	1	1	1	1	1	1	1	0	0	0	0	0	0	0	0	0	0	1	0
697	17	0	2	0	3	0	en travail à distance;	Jamais / Rarement	Non	NA	Non	Non	Non	Non	NA	St-Jo	Non	NA	NA	Oui	1	1	1	1	1	1	1	1	1	1	1	1	1	1	1	1	1	1	0	0	1	0	0	0	0	0	0	1	1
698	37	0	16	1	1	0	autre;	Jamais / Rarement	Oui	Dans mon travail;	Oui	Oui	Non	Non	NA	St-Jo	Non	NA	NA	Oui	1	2	1	1	3	3	1	1	1	3	1	1	5	3	3	3	4	2	0	3	3	3	3	2	0	0	0	1	0
699	19	0	2	0	0	0	dans une unité Covid;	Jamais / Rarement	Non	NA	Oui	Non	Non	Non	NA	HML	NA	NA	NA	Oui	2	1	1	1	1	1	1	1	1	1	1	1	1	2	1	1	1	1	0	0	1	0	0	0	0	0	0	0	0
700	17	0	4	0	0	0	en travail à distance;	Régulièrement / Fréquemment	Non	NA	Oui	Oui	Non	Non	NA	St-Jo	Non	NA	NA	Oui	1	1	1	1	1	1	1	1	1	1	1	1	1	1	1	1	1	1	0	2	1	0	0	0	0	0	0	0	0
701	24	0	1	0	0	0	dans une unité Covid;	Régulièrement / Fréquemment	Oui	Pour les autres;	Non	Non	Non	Non	NA	HML	NA	NA	NA	Oui	2	1	1	1	1	1	1	1	3	3	1	1	1	1	2	2	1	0	0	0	1	0	0	0	0	0	0	0	0
702	36	0	7	0	0	0	dans une unité Covid;dans une unité non-Covid;	Régulièrement / Fréquemment	Oui	Pour moi;Pour ma famille;Pour les autres;	Oui	Oui	Non	Non	NA	St-Jo	Oui	Juste un café, sans rester;	Très bénéfique	Oui	3	2	4	4	1	2	1	4	1	4	1	1	2	1	1	2	2	2	0	1	1	0	3	0	0	0	0	0	0
703	22	0	11	1	2	0	dans une unité Covid;	Régulièrement / Fréquemment	Oui	Pour ma famille;	Oui	Oui	Oui	Non	NA	HML	NA	NA	NA	Oui	3	1	1	2	1	1	1	1	1	1	1	1	2	1	2	1	1	1	0	2	3	1	3	1	0	0	0	0	0
704	29	0	10	1	5	0	dans une unité Covid;	Régulièrement / Fréquemment	Oui	Pour moi;Pour ma famille;Dans mon travail;	Oui	Oui	Non	Non	NA	HML	NA	NA	NA	Oui	3	1	1	1	1	4	1	3	2	2	1	1	2	1	2	2	1	3	0	3	2	1	1	0	1	1	0	1	0
705	35	0	10	1	7	0	dans une unité Covid;	Régulièrement / Fréquemment	Oui	Pour ma famille;	Oui	Oui	Non	Oui	Assez bénéfique	St-Jo	Non	NA	NA	Oui	2	1	1	2	2	3	1	1	1	2	1	3	3	3	3	3	3	2	2	2	1	0	2	1	1	1	1	1	2
706	22	0	4	0	2	0	dans une unité Covid;dans une unité non-Covid;	Régulièrement / Fréquemment	Oui	Pour moi;Pour ma famille;Pour les autres;	Non	Non	Non	Non	NA	HML	NA	NA	NA	Oui	2	1	1	2	2	1	1	1	1	1	1	2	1	1	1	2	1	1	1	1	0	1	0	0	0	0	0	1	0
707	18	0	1	0	0	0	dans une unité Covid;	Régulièrement / Fréquemment	Non	NA	Oui	Oui	Non	Non	NA	St-Jo	Non	NA	NA	Oui	1	1	1	1	1	1	1	1	1	1	1	2	1	1	1	1	1	0	0	0	0	0	1	0	0	0	0	0	0
708	18	0	4	0	0	0	autre;	Régulièrement / Fréquemment	Oui	Pour moi;Pour ma famille;	Oui	Non	Non	Non	NA	HML	NA	NA	NA	Oui	1	1	2	1	1	1	1	1	1	1	1	1	1	1	1	1	1	1	0	1	1	0	0	1	0	0	0	0	0
709	17	0	1	0	0	0	dans une unité Covid;dans une unité non-Covid;	Régulièrement / Fréquemment	Oui	Pour ma famille;Dans mon travail;	Oui	Oui	Non	Non	NA	HML	NA	NA	NA	Oui	1	1	1	1	1	1	1	1	1	1	1	1	1	1	1	1	1	1	0	0	0	0	0	0	0	0	0	0	0
710	18	0	6	0	0	0	dans une unité non-Covid;	Jamais / Rarement	Non	NA	Oui	Oui	Non	Non	NA	St-Jo	Non	NA	NA	Oui	2	1	1	1	1	1	1	1	1	1	1	1	1	1	1	1	1	0	0	1	2	1	2	0	0	0	0	0	0
711	54	1	12	1	9	1	dans une unité non-Covid;	Jamais / Rarement	Oui	Pour ma famille;	Oui	Non	Oui	Non	NA	St-Jo	Non	NA	NA	Non	3	3	3	4	2	2	3	3	3	2	2	3	5	4	4	4	4	2	2	2	2	1	2	1	2	1	1	2	0
712	59	1	16	1	11	1	dans une unité Covid;	Régulièrement / Fréquemment	Oui	Pour moi;Pour ma famille;Pour les autres;Dans mon travail;	Oui	Oui	Non	Non	NA	St-Jo	Non	NA	NA	Non	3	3	4	4	3	3	4	3	5	4	3	3	4	4	3	3	3	3	1	3	3	2	3	1	3	2	2	1	1
713	21	0	5	0	2	0	autre;	Jamais / Rarement	Non	NA	Non	Oui	Non	Non	NA	HML	NA	NA	NA	Oui	1	1	1	1	1	1	1	1	1	1	1	2	2	1	1	2	2	1	0	1	3	0	0	0	0	0	1	1	0
714	20	0	6	0	1	0	dans une unité non-Covid;	Régulièrement / Fréquemment	Non	NA	Oui	Oui	Non	Non	NA	HML	NA	NA	NA	Oui	1	2	1	1	1	1	1	1	1	1	1	1	2	1	1	1	2	2	0	1	1	1	1	0	0	0	0	1	0
715	25	0	7	0	3	0	dans une unité Covid;	Régulièrement / Fréquemment	Oui	Pour moi;Pour ma famille;Dans mon travail;	Oui	Oui	Oui	Non	NA	St-Jo	Non	NA	NA	Oui	2	1	1	1	1	2	1	1	2	1	1	1	4	1	2	1	2	1	0	3	1	1	1	0	1	0	1	1	0
716	20	0	5	0	1	0	dans une unité Covid;dans une unité non-Covid;	Régulièrement / Fréquemment	Non	NA	Non	Non	Oui	Non	NA	St-Jo	Non	NA	NA	Oui	1	1	1	1	3	1	1	1	1	2	1	1	1	1	1	1	1	1	1	1	1	0	1	0	0	0	1	0	0
717	18	0	6	0	0	0	dans une unité non-Covid;	Jamais / Rarement	Non	NA	Non	Non	Non	Non	NA	St-Jo	Oui	Pause détente;Juste un café, sans rester;	Assez bénéfique	Oui	1	1	1	1	1	1	1	1	1	2	1	1	1	1	1	1	1	1	0	1	1	0	3	0	0	0	0	0	0
718	18	0	3	0	2	0	autre;	Régulièrement / Fréquemment	Non	NA	Oui	Oui	Non	Non	NA	HML	NA	NA	NA	Oui	1	1	1	1	1	1	1	1	1	1	1	1	2	1	1	1	1	1	0	1	1	0	0	0	0	0	0	1	0
719	35	0	10	1	4	0	autre;	Jamais / Rarement	Oui	Pour moi;Pour ma famille;Pour les autres;	Non	Oui	Non	Non	NA	St-Jo	Non	NA	NA	Non	2	1	1	2	1	2	2	1	2	4	1	2	1	3	3	4	3	2	1	2	1	2	2	0	1	0	1	2	0
720	20	0	11	1	2	0	dans une unité non-Covid;	Jamais / Rarement	Oui	Pour moi;Pour ma famille;Pour les autres;Dans mon travail;	Oui	Non	Non	Non	NA	St-Jo	Non	NA	NA	Oui	1	1	1	2	1	2	2	1	1	1	1	1	1	1	1	1	1	2	1	1	2	2	2	1	0	0	1	1	0
721	21	0	4	0	3	0	dans une unité Covid;	Régulièrement / Fréquemment	Oui	Pour ma famille;	Oui	Non	Non	Non	NA	St-Jo	Oui	Sophrologie;Kinésithérapie (thérapie manuelle);Fauteuil relaxant;Pause détente;Juste un café, sans rester;	Assez bénéfique	Non	2	1	1	2	1	2	1	1	1	2	1	1	1	1	1	1	1	1	0	1	2	0	0	0	0	0	1	1	0
722	29	0	3	0	3	0	autre;	Jamais / Rarement	Non	NA	Non	Oui	Non	Non	NA	St-Jo	Non	NA	NA	Oui	2	1	1	2	1	4	1	3	1	4	1	3	1	1	1	1	1	1	1	0	1	0	0	0	0	0	0	1	0
723	27	0	10	1	7	0	dans une unité Covid;dans une unité non-Covid;	Jamais / Rarement	Oui	Pour moi;Pour ma famille;Pour les autres;Dans mon travail;	Oui	Oui	Oui	Non	NA	St-Jo	Non	NA	NA	Non	2	1	2	2	2	2	1	1	1	2	1	1	2	2	1	2	2	2	1	2	1	1	2	1	1	1	1	1	1
724	26	0	7	0	1	0	en travail à distance;	Jamais / Rarement	Oui	Pour moi;Pour ma famille;Pour les autres;Dans mon travail;	Oui	Oui	Oui	Non	NA	St-Jo	Non	NA	NA	Oui	3	1	2	2	1	1	2	1	1	2	1	3	1	1	1	2	1	1	1	2	1	1	1	0	0	0	0	0	0
725	27	0	4	0	1	0	dans une unité Covid;	Régulièrement / Fréquemment	Oui	Pour moi;Pour ma famille;Pour les autres;	Oui	Oui	Oui	Non	NA	St-Jo	Oui	Fauteuil relaxant;Pause détente;autre;	Très bénéfique	Non	2	1	1	1	2	1	2	1	1	4	1	1	3	1	1	2	2	2	0	1	1	0	0	0	0	0	1	0	0
726	17	0	10	1	1	0	dans une unité non-Covid;	Jamais / Rarement	Oui	Dans mon travail;	Non	Non	Oui	Non	NA	HML	NA	NA	NA	Non	1	1	1	1	1	1	1	1	1	1	1	1	1	1	1	1	1	2	1	2	2	1	2	0	0	0	0	1	0
727	39	0	13	1	14	1	autre;	Régulièrement / Fréquemment	Oui	Pour ma famille;	Oui	Oui	Non	Non	NA	St-Jo	Oui	Fauteuil relaxant;Pause détente;	Assez bénéfique	Non	2	1	1	2	1	3	2	1	1	4	2	2	4	3	3	3	4	3	1	3	3	1	1	1	1	2	3	3	2
728	25	0	10	1	4	0	dans une unité Covid;	Régulièrement / Fréquemment	Oui	Pour moi;Pour ma famille;Pour les autres;Dans mon travail;	Oui	Oui	Non	Non	NA	St-Jo	Non	NA	NA	Non	3	1	1	1	1	2	1	1	2	1	1	1	2	2	1	3	1	2	3	2	1	1	1	0	1	1	0	0	1
729	28	0	12	1	4	0	dans une unité Covid;dans une unité non-Covid;	Jamais / Rarement	Oui	Pour moi;Pour ma famille;	Oui	Oui	Oui	Non	NA	St-Jo	Non	NA	NA	Oui	2	1	1	2	2	2	1	2	1	2	1	2	4	2	1	1	1	2	2	2	2	1	2	1	1	1	0	1	0
730	36	0	9	1	12	1	dans une unité Covid;autre;	Régulièrement / Fréquemment	Oui	Pour moi;Pour ma famille;Pour les autres;Dans mon travail;	Oui	Oui	Oui	Non	NA	St-Jo	Non	NA	NA	Oui	1	1	1	1	1	1	1	3	3	3	3	3	3	4	3	2	2	2	0	2	2	1	1	1	2	2	1	2	3
731	17	0	2	0	0	0	autre;	Jamais / Rarement	Non	NA	Non	Non	Non	Non	NA	St-Jo	Non	NA	NA	Oui	1	1	1	1	1	1	1	1	1	1	1	1	1	1	1	1	1	1	0	1	0	0	0	0	0	0	0	0	0
732	54	1	14	1	9	1	dans une unité non-Covid;	Jamais / Rarement	Oui	Pour ma famille;Pour les autres;	Oui	Non	Non	Non	NA	HML	NA	NA	NA	Non	2	1	3	4	3	5	2	4	1	3	2	4	2	5	4	4	5	3	2	3	2	1	2	1	1	1	1	2	2
733	17	0	3	0	0	0	dans une unité non-Covid;	Jamais / Rarement	Oui	Pour moi;Pour ma famille;	Non	Non	Non	Non	NA	St-Jo	Non	NA	NA	Oui	1	1	1	1	1	1	1	1	1	1	1	1	1	1	1	1	1	0	0	1	1	0	1	0	0	0	0	0	0
734	42	0	11	1	3	0	dans une unité Covid;	Jamais / Rarement	Oui	Pour moi;Pour ma famille;	Oui	Oui	Oui	Non	NA	St-Jo	Oui	Sophrologie;Fauteuil relaxant;Pause détente;	Assez bénéfique	Oui	2	1	2	3	2	4	4	1	1	2	1	3	3	4	3	3	3	3	2	2	1	1	1	1	0	0	1	0	0
735	42	0	11	1	8	1	dans une unité non-Covid;	Régulièrement / Fréquemment	Oui	Pour moi;Pour ma famille;	Oui	Non	Non	Non	NA	St-Jo	Oui	Sieste avec MusicCare;	Assez bénéfique	Non	1	1	2	1	1	2	2	1	4	3	2	5	3	4	2	4	4	2	0	2	2	1	3	1	1	1	2	1	1
736	20	0	4	0	0	0	dans une unité non-Covid;	Jamais / Rarement	Oui	Pour moi;Pour ma famille;	Oui	Oui	Non	Non	NA	St-Jo	Oui	Pause détente;Juste un café, sans rester;autre;	Très bénéfique	Oui	2	1	1	2	2	1	1	1	1	1	1	1	1	1	1	1	1	1	0	0	1	1	1	0	0	0	0	0	0
737	17	0	1	0	0	0	dans une unité Covid;	Régulièrement / Fréquemment	Non	NA	Non	Non	Oui	Non	NA	St-Jo	Oui	Fauteuil relaxant;Pause détente;	Très bénéfique	Oui	1	1	1	1	1	1	1	1	1	1	1	1	1	1	1	1	1	0	0	0	1	0	0	0	0	0	0	0	0
738	21	0	7	0	4	0	dans une unité non-Covid;	Jamais / Rarement	Non	NA	Non	Oui	Oui	Non	NA	St-Jo	Non	NA	NA	Oui	1	1	1	1	1	1	1	2	1	2	1	1	1	1	2	2	1	1	0	1	1	1	3	0	1	0	1	1	0
739	22	0	4	0	1	0	dans une unité Covid;	Régulièrement / Fréquemment	Oui	Pour ma famille;	Oui	Non	Non	Non	NA	HML	NA	NA	NA	Oui	2	1	2	2	1	1	1	1	2	2	1	1	1	1	1	1	1	1	0	1	1	0	1	0	1	0	0	0	0
740	23	0	4	0	2	0	dans une unité non-Covid;en travail à distance;	Jamais / Rarement	Non	NA	Oui	Oui	Non	Non	NA	St-Jo	Non	NA	NA	Oui	1	1	1	1	1	1	1	1	2	4	1	1	2	1	2	1	1	1	0	1	1	1	0	0	1	0	1	0	0
741	21	0	3	0	3	0	autre;	Régulièrement / Fréquemment	Oui	Dans mon travail;	Non	Non	Non	Non	NA	St-Jo	Non	NA	NA	Oui	1	1	1	1	1	1	1	1	2	2	1	1	1	2	1	1	2	1	0	0	1	0	1	0	2	1	0	0	0
742	17	0	2	0	0	0	en travail à distance;	Jamais / Rarement	Oui	Pour moi;	Non	Oui	Non	Non	NA	St-Jo	Oui	Hypnose;Pause détente;Juste un café, sans rester;	Assez bénéfique	Oui	1	1	1	1	1	1	1	1	1	1	1	1	1	1	1	1	1	1	0	0	1	0	0	0	0	0	0	0	0
743	28	0	8	1	2	0	dans une unité Covid;	Régulièrement / Fréquemment	Oui	Pour ma famille;	Oui	Non	Non	Non	NA	St-Jo	Non	NA	NA	Non	2	1	1	1	2	2	3	1	1	2	1	2	2	2	3	1	1	2	0	1	2	0	3	0	0	0	0	1	0
744	23	0	3	0	0	0	dans une unité Covid;dans une unité non-Covid;	Régulièrement / Fréquemment	Non	NA	Oui	Oui	Oui	Non	NA	St-Jo	Oui	Fauteuil relaxant;Pause détente;	Très bénéfique	Oui	3	1	1	1	1	1	1	1	1	1	1	1	4	2	1	1	1	0	0	1	1	0	1	0	0	0	0	0	0
745	42	0	10	1	12	1	en travail à distance;	Régulièrement / Fréquemment	Non	NA	Non	Oui	Oui	Non	NA	St-Jo	Oui	Fauteuil relaxant;Pause détente;	Assez bénéfique	Non	3	1	3	1	1	2	1	1	4	5	3	4	1	3	3	3	3	2	2	2	1	2	0	1	3	1	2	3	0
746	39	0	11	1	6	0	dans une unité Covid;	Régulièrement / Fréquemment	Oui	Pour moi;Pour ma famille;Pour les autres;Dans mon travail;	Oui	Non	Oui	Non	NA	St-Jo	Non	NA	NA	Non	2	1	2	1	1	2	2	2	3	5	2	2	1	4	3	3	3	3	1	2	2	2	1	0	1	1	1	1	0
747	45	1	7	0	5	0	dans une unité Covid;	Régulièrement / Fréquemment	Non	NA	Oui	Oui	Non	Non	NA	HML	NA	NA	NA	Oui	3	1	2	4	3	4	1	1	3	4	3	2	1	3	5	2	3	2	1	2	1	0	1	0	1	1	0	2	1
748	17	0	7	0	1	0	dans une unité non-Covid;	Jamais / Rarement	Non	NA	Non	Oui	Non	Non	NA	HML	NA	NA	NA	Non	1	1	1	1	1	1	1	1	1	1	1	1	1	1	1	1	1	3	0	1	2	0	1	0	0	0	0	1	0
749	30	0	5	0	1	0	dans une unité Covid;	Régulièrement / Fréquemment	Oui	Pour moi;Pour ma famille;	Oui	Oui	Oui	Non	NA	St-Jo	Non	NA	NA	Oui	3	2	1	3	2	2	1	2	1	1	1	1	1	3	3	1	2	1	1	1	1	0	1	0	0	0	0	1	0
750	21	0	7	0	3	0	dans une unité Covid;dans une unité non-Covid;	Jamais / Rarement	Non	NA	Oui	Oui	Oui	Non	NA	St-Jo	Non	NA	NA	Oui	2	1	1	2	1	1	1	1	1	1	1	2	2	1	1	1	1	1	0	2	1	1	1	1	0	0	1	1	1
751	37	0	4	0	3	0	dans une unité non-Covid;	Jamais / Rarement	Non	NA	Oui	Oui	Non	Oui	Très bénéfique	St-Jo	Oui	Fauteuil relaxant;Pause détente;Sieste avec MusicCare;	Très bénéfique	Oui	2	3	1	5	1	4	2	1	2	4	2	2	1	1	3	2	1	1	0	1	1	0	1	0	1	0	0	1	1
752	54	1	11	1	11	1	dans une unité Covid;	Régulièrement / Fréquemment	Oui	Pour moi;Pour ma famille;Dans mon travail;	Oui	Oui	Oui	Non	NA	St-Jo	Oui	Fauteuil relaxant;Pause détente;	Assez bénéfique	Oui	2	2	1	4	2	4	4	2	5	4	1	4	3	4	4	4	4	2	2	2	1	1	2	1	2	1	1	2	2
753	17	0	4	0	3	0	dans une unité non-Covid;	Jamais / Rarement	Non	NA	Oui	Non	Non	Non	NA	HML	NA	NA	NA	Oui	1	1	1	1	1	1	1	1	1	1	1	1	1	1	1	1	1	2	0	0	1	0	1	0	1	1	1	0	0
754	50	1	13	1	14	1	dans une unité Covid;	Jamais / Rarement	Oui	Pour moi;Pour ma famille;Pour les autres;Dans mon travail;	Oui	Oui	Non	Non	NA	St-Jo	Non	NA	NA	Non	3	2	1	2	2	2	1	2	4	4	5	3	4	4	3	4	4	2	1	3	2	1	2	2	1	2	2	3	2
755	17	0	1	0	2	0	en travail à distance;	Jamais / Rarement	Non	NA	Non	Non	Oui	Non	NA	St-Jo	Non	NA	NA	Oui	1	1	1	1	1	1	1	1	1	1	1	1	1	1	1	1	1	0	0	0	1	0	0	0	0	1	0	0	1
756	27	0	9	1	0	0	dans une unité Covid;	Régulièrement / Fréquemment	Oui	Pour ma famille;Pour les autres;Dans mon travail;	Oui	Oui	Oui	Non	NA	St-Jo	Non	NA	NA	Oui	2	1	2	1	1	2	1	1	1	3	2	2	2	2	2	1	1	2	0	1	3	3	0	0	0	0	0	0	0
757	25	0	4	0	5	0	dans une unité non-Covid;	Jamais / Rarement	Non	NA	Non	Oui	Non	Non	NA	St-Jo	Non	NA	NA	Oui	1	1	1	1	1	1	1	1	2	2	2	2	3	2	2	1	1	1	0	1	1	1	0	0	1	1	0	1	1
758	23	0	6	0	2	0	dans une unité Covid;	Régulièrement / Fréquemment	Oui	Pour moi;Pour ma famille;Pour les autres;Dans mon travail;	Oui	Non	Oui	Non	NA	St-Jo	Non	NA	NA	Oui	2	1	2	2	1	1	1	1	2	2	1	1	1	1	1	2	1	0	1	0	1	1	2	1	0	0	1	0	1
759	25	0	6	0	2	0	dans une unité Covid;	Régulièrement / Fréquemment	Non	NA	Oui	Non	Oui	Non	NA	St-Jo	Non	NA	NA	Oui	3	1	2	2	1	1	1	1	1	2	1	1	1	2	2	1	2	1	1	1	1	0	2	0	1	0	0	1	0
760	29	0	2	0	3	0	dans une unité Covid;dans une unité non-Covid;	Jamais / Rarement	Non	NA	Oui	Oui	Non	Non	NA	St-Jo	Non	NA	NA	Non	4	1	1	1	1	1	1	1	3	4	1	4	1	1	2	1	1	1	0	0	1	0	0	0	0	0	1	0	0
761	30	0	6	0	8	1	dans une unité Covid;	Régulièrement / Fréquemment	Oui	Dans mon travail;	Non	Non	Non	Non	NA	HML	NA	NA	NA	Non	1	1	1	2	2	3	1	1	4	3	2	1	1	2	3	1	1	2	0	1	1	0	2	0	1	1	1	2	1
762	25	0	5	0	3	0	en travail à distance;	Jamais / Rarement	Non	NA	Oui	Oui	Oui	Non	NA	St-Jo	Non	NA	NA	Oui	2	1	2	2	1	1	1	1	1	3	1	1	2	1	2	2	1	1	1	1	1	0	1	0	1	0	0	1	1
763	22	0	6	0	2	0	dans une unité non-Covid;	Régulièrement / Fréquemment	Non	NA	Oui	Non	Oui	Non	NA	St-Jo	Oui	Fauteuil relaxant;Pause détente;	Très bénéfique	Oui	3	2	1	1	1	1	1	1	1	1	1	1	1	1	2	1	2	1	0	1	1	1	2	0	0	0	1	1	0
764	37	0	13	1	7	0	dans une unité Covid;	Régulièrement / Fréquemment	Oui	Pour ma famille;Dans mon travail;	Oui	Oui	Non	Non	NA	St-Jo	Non	NA	NA	Oui	3	1	2	1	1	1	1	1	3	3	3	3	3	4	4	2	1	2	2	3	2	2	2	0	3	0	0	1	1
765	32	0	7	0	7	0	dans une unité non-Covid;	Jamais / Rarement	Oui	Pour moi;Pour ma famille;	Oui	Non	Oui	Non	NA	St-Jo	Non	NA	NA	Oui	2	1	1	2	2	2	2	2	2	2	2	2	2	2	2	2	2	1	1	1	1	1	1	1	1	1	1	1	1
766	35	0	9	1	8	1	dans une unité Covid;	Régulièrement / Fréquemment	Oui	Pour moi;Pour ma famille;	Oui	Non	Oui	Non	NA	St-Jo	Oui	Fauteuil relaxant;Pause détente;Juste un café, sans rester;	Assez bénéfique	Oui	3	4	2	2	2	2	2	4	3	2	2	2	1	1	1	1	1	1	2	2	1	1	1	1	2	1	1	1	1
767	18	0	6	0	1	0	dans une unité non-Covid;	Jamais / Rarement	Non	NA	Oui	Non	Non	Non	NA	St-Jo	Non	NA	NA	Oui	2	1	1	1	1	1	1	1	1	1	1	1	1	1	1	1	1	1	0	1	2	0	2	0	0	0	0	1	0
768	20	0	4	0	2	0	dans une unité non-Covid;	Jamais / Rarement	Oui	Pour moi;Pour ma famille;Pour les autres;	Oui	Non	Oui	Non	NA	HML	NA	NA	NA	Oui	1	1	2	1	1	2	1	1	1	2	1	1	1	1	1	1	1	1	0	0	1	1	0	1	0	0	0	1	1
769	66	1	11	1	4	0	dans une unité Covid;dans une unité non-Covid;	Régulièrement / Fréquemment	Oui	Pour moi;Pour ma famille;Dans mon travail;	Oui	Oui	Oui	Non	NA	St-Jo	Non	NA	NA	Oui	4	4	3	4	2	5	4	4	4	5	3	4	4	4	4	4	4	2	2	1	1	1	2	2	1	1	1	0	1
770	27	0	13	1	4	0	autre;	Jamais / Rarement	Non	NA	Oui	Oui	Non	Non	NA	St-Jo	Non	NA	NA	Non	1	1	1	1	1	1	1	1	2	3	1	2	3	2	2	2	2	2	1	3	2	2	2	1	1	1	0	2	0
771	34	0	10	1	10	1	dans une unité non-Covid;	Jamais / Rarement	Oui	Pour moi;Pour ma famille;Dans mon travail;	Oui	Non	Oui	Non	NA	HML	NA	NA	NA	Oui	3	3	2	2	2	2	2	1	2	2	1	2	2	2	2	2	2	1	2	3	2	1	1	0	1	2	2	0	2
772	43	0	16	1	12	1	dans une unité Covid;	Régulièrement / Fréquemment	Oui	Pour moi;Pour ma famille;Dans mon travail;	Oui	Oui	Non	Non	NA	HML	NA	NA	NA	Non	3	1	1	2	1	2	1	1	2	4	1	2	5	5	5	5	2	3	1	3	3	1	3	2	2	2	2	2	1
773	18	0	4	0	2	0	dans une unité non-Covid;en travail à distance;	Jamais / Rarement	Non	NA	Oui	Non	Non	Non	NA	St-Jo	Non	NA	NA	Oui	1	1	1	1	1	1	1	1	1	2	1	1	1	1	1	1	1	0	0	1	3	0	0	0	1	0	1	0	0
774	23	0	5	0	5	0	dans une unité Covid;	Régulièrement / Fréquemment	Oui	Pour ma famille;Pour les autres;Dans mon travail;	Oui	Oui	Oui	Non	NA	St-Jo	Non	NA	NA	Oui	2	1	1	1	1	2	1	1	1	1	1	2	3	1	2	1	1	1	0	2	1	1	0	0	1	0	1	1	0
775	19	0	5	0	1	0	dans une unité Covid;dans une unité non-Covid;	Régulièrement / Fréquemment	Non	NA	Oui	Oui	Non	Non	NA	St-Jo	Non	NA	NA	Oui	1	1	1	1	1	1	1	1	1	3	1	1	1	1	1	1	1	1	0	1	1	0	2	0	0	0	1	0	0
776	25	0	6	0	7	0	dans une unité Covid;	Régulièrement / Fréquemment	Oui	Pour moi;Dans mon travail;	Oui	Non	Non	Non	NA	St-Jo	Non	NA	NA	Oui	2	1	1	1	1	2	1	2	1	1	2	1	2	2	2	1	2	2	0	1	1	0	2	0	2	2	1	1	1
777	19	0	5	0	0	0	dans une unité Covid;	Régulièrement / Fréquemment	Oui	Pour moi;Pour ma famille;Pour les autres;	Oui	Oui	Non	Non	NA	St-Jo	Non	NA	NA	Oui	2	1	1	1	1	1	1	1	1	1	1	1	2	1	1	1	1	1	0	1	1	1	0	1	0	0	0	0	0
778	20	0	3	0	1	0	autre;	Jamais / Rarement	Oui	Pour ma famille;	Oui	Oui	Oui	Non	NA	St-Jo	Non	NA	NA	Non	1	1	1	1	1	1	1	1	1	3	1	1	1	1	1	1	2	0	0	1	1	1	0	0	0	0	1	0	0
779	18	0	2	0	0	0	dans une unité Covid;	Régulièrement / Fréquemment	Non	NA	Oui	Oui	Non	Non	NA	St-Jo	Non	NA	NA	Oui	2	1	1	1	1	1	1	1	1	1	1	1	1	1	1	1	1	0	0	0	1	0	1	0	0	0	0	0	0
780	56	1	12	1	10	1	dans une unité non-Covid;	Jamais / Rarement	Oui	Pour moi;Pour ma famille;Pour les autres;Dans mon travail;	Oui	Oui	Oui	Non	NA	HML	NA	NA	NA	Non	4	1	2	3	4	4	4	3	3	3	3	3	5	4	4	3	3	2	1	2	2	2	2	1	2	2	2	1	1
[truncated: 25 more columns]
